# Supplementary material for: 2-Amino-4-(4-meth­oxy­phen­yl)-7,7-di­methyl-5-oxo-5,6,7,8-tetra­hydro-4H-chromene-3-carbonitrile propan-2-one monosolvate
Source: Acta Crystallogr Sect E Struct Rep Online. 2012 Jun 27;68(Pt 7):o2206–7. doi: 10.1107/S160053681202781X (PMC3394003; doi:10.1107/S160053681202781X)
Supplement: Supplementary file 1 [file e-68-o2206-sup1.cif]

##############################################################################
#                                                                            #
# This CIF contains the data in a paper accepted for publication in          #
# Acta Crystallographica Section E. It conforms to the requirements of       #
# Notes for Authors for Acta Crystallographica Section E, and has been       #
# peer reviewed under the auspices of the IUCr Commission on Journals.       #
#                                                                            #
# Full details of the Crystallographic Information File format               #
# are given in the paper "The Crystallographic Information File (CIF):       #
# a New Standard Archive File for Crystallography" by S. R. Hall, F. H.      #
# Allen and I. D. Brown [Acta Cryst. (1991), A47, 655-685].                  #
#                                                                            #
# The current version of the core CIF dictionary is obtainable from          #
# ftp://ftp.iucr.org/pub/cif_core.dic.                                       #
#                                                                            #
# Software is freely available for graphical display of the structure(s)     #
# in this CIF. For information consult the CIF software page                 #
# http://www.iucr.org/resources/cif/software.                                #
#                                                                            #
# This file may be used for bona fide research purposes within the           #
# scientific community so long as proper attribution is given to the journal # 
# article from which it was obtained.                                        #
#                                                                            #
##############################################################################
data_global
_audit_creation_method     'PLATON <TABLE ACC> option'
_journal_date_recd_electronic     2012-06-18
_journal_date_accepted     2012-06-19
_journal_name_full     'Acta Crystallographica, Section E'
_journal_year     2012
_journal_volume     68
_journal_issue      7
_journal_page_first     o2206
_journal_page_last     o2207
_journal_paper_category     QO
_journal_paper_doi     10.1107/S160053681202781X
_journal_coeditor_code     BT5943
_publ_contact_author_name
;
Mehmet Akkurt
;
_publ_contact_author_address
;
     Department of Physics
     Faculty of Sciences
     Erciyes University
     38039 Kayseri
     Turkey
;
_publ_contact_author_email     'akkurt@erciyes.edu.tr'
_publ_contact_author_fax     '+90-352-2076666 extra 33106'
_publ_contact_author_phone     '+90-352-2076666 extra 33106'
_publ_section_title
;\
2-Amino-4-(4-methoxyphenyl)-7,7-dimethyl-5-oxo-5,6,7,8-tetrahydro-4<i>H</i>-\
chromene-3-carbonitrile propan-2-one monosolvate
;
loop_
    _publ_author_name
    _publ_author_address
    'Shaaban K. Mohamed'
;
Chemistry and Environmental Division,
Manchester Metropolitan University,
Manchester M1 5GD,
England
;
    'Mehmet Akkurt'
;
Department of Physics,
Faculty of Sciences,
Erciyes University,
38039 Kayseri,
Turkey
;
    'Muhammad  N. Tahir'
;
University of Sargodha,
Department of Physics,
Sargodha,
Pakistan
;
    'Antar A. Abdelhamid'
;
Chemistry and Environmental Division,
Manchester Metropolitan University,
Manchester M1 5GD,
England
;
    'M. A. Allahverdiyev'
;
Department of Organic Chemistry,
Baku State University,
Baku,
Azerbaijan
;
data_I
_chemical_name_systematic
;
2-Amino-4-(4-methoxyphenyl)-7,7-dimethyl-5-oxo-5,6,7,8-tetrahydro-4<i>H</i>-
chromene-3-carbonitrile propan-2-one monosolvate
;
_chemical_name_common     ?
_chemical_formula_moiety     'C19 H20 N2 O3, C3 H6 O'
_chemical_formula_sum     'C22 H26 N2 O4'
_chemical_formula_structural     ?
_chemical_formula_iupac     'C19 H20 N2 O3, C3 H6 O'
_chemical_formula_weight     382.45
_chemical_melting_point     ?
_symmetry_cell_setting     triclinic
_symmetry_space_group_name_H-M     'P -1'
_symmetry_space_group_name_Hall     '-P 1'
loop_
    _symmetry_equiv_pos_site_id
    _symmetry_equiv_pos_as_xyz
    1 x,y,z
    2 -x,-y,-z
_cell_length_a     8.2037(4)
_cell_length_b     9.5319(4)
_cell_length_c     13.8390(7)
_cell_angle_alpha     77.743(2)
_cell_angle_beta     87.307(3)
_cell_angle_gamma     80.672(2)
_cell_volume     1043.43(9)
_cell_formula_units_Z     2
_cell_measurement_reflns_used     360
_cell_measurement_theta_min     21.3
_cell_measurement_theta_max     3.4
_cell_measurement_temperature     296(2)
_cell_special_details
;
;
_exptl_crystal_description     prism
_exptl_crystal_colour     white
_exptl_crystal_size_max     0.28
_exptl_crystal_size_mid     0.22
_exptl_crystal_size_min     0.20
_exptl_crystal_size_rad     ?
_exptl_crystal_density_diffrn     1.217
_exptl_crystal_density_meas     ?
_exptl_crystal_density_method     'Not Measured'
_exptl_crystal_F_000     408
_exptl_absorpt_coefficient_mu     0.084
_exptl_absorpt_correction_type     multi-scan
_exptl_absorpt_process_details     '(SADABS; Bruker, 2005)'
_exptl_absorpt_correction_T_min     0.978
_exptl_absorpt_correction_T_max     0.983
_exptl_special_details
;
;
_diffrn_ambient_temperature     296(2)
_diffrn_radiation_type     'Mo K\a'
_diffrn_radiation_wavelength     0.71073
_diffrn_radiation_source     'fine-focus sealed tube'
_diffrn_radiation_monochromator     graphite
_diffrn_measurement_device_type     'Bruker Kappa APEXII CCD'
_diffrn_measurement_method     \w
_diffrn_detector_area_resol_mean     0.81
_diffrn_reflns_number     16752
_diffrn_reflns_av_R_equivalents     0.0265
_diffrn_reflns_av_sigmaI/netI     0.0311
_diffrn_reflns_theta_min     2.21
_diffrn_reflns_theta_max     27.96
_diffrn_reflns_theta_full     27.96
_diffrn_measured_fraction_theta_max     0.981
_diffrn_measured_fraction_theta_full     0.981
_diffrn_reflns_limit_h_min     -10
_diffrn_reflns_limit_h_max     10
_diffrn_reflns_limit_k_min     -12
_diffrn_reflns_limit_k_max     9
_diffrn_reflns_limit_l_min     -18
_diffrn_reflns_limit_l_max     18
_diffrn_reflns_reduction_process
;
;
_refine_special_details
;
Refinement on <i>F</i>^2^ for ALL reflections except those flagged by the user
for potential systematic errors. Weighted <i>R</i>-factors <i>wR</i> and all
goodnesses of fit <i>S</i> are based on <i>F</i>^2^, conventional
<i>R</i>-factors <i>R</i> are based on <i>F</i>, with <i>F</i> set to zero for
negative <i>F</i>^2^. The observed criterion of <i>F</i>^2^ > \s(<i>F</i>^2^)
is used only for calculating -<i>R</i>-factor-obs <i>etc</i>. and is not
relevant to the choice of reflections for refinement. <i>R</i>-factors based
on <i>F</i>^2^ are statistically about twice as large as those based on
<i>F</i>, and <i>R</i>-factors based on ALL data will be even larger.
;
_reflns_number_total     4917
_reflns_number_gt     3284
_reflns_threshold_expression     I>2\s(I)
_refine_ls_structure_factor_coef     Fsqd
_refine_ls_matrix_type     full
_refine_ls_R_factor_all     0.0902
_refine_ls_R_factor_gt     0.0592
_refine_ls_wR_factor_gt     0.1597
_refine_ls_wR_factor_ref     0.1816
_refine_ls_goodness_of_fit_ref     1.042
_refine_ls_restrained_S_all     1.052
_refine_ls_number_reflns     4917
_refine_ls_number_parameters     246
_refine_ls_number_restraints     1
_refine_ls_number_constraints     ?
_refine_ls_hydrogen_treatment     constr
_refine_ls_weighting_scheme     calc
_refine_ls_weighting_details
         'calc w=1/[\s^2^(Fo^2^)+(0.0878P)^2^+0.2431P] where P=(Fo^2^+2Fc^2^)/3'
_atom_sites_solution_hydrogens     geom
_atom_sites_solution_primary     direct
_atom_sites_solution_secondary     difmap
_refine_ls_shift/su_max     0.000
_refine_ls_shift/su_mean     0.000
_refine_diff_density_max     0.590
_refine_diff_density_min     -0.500
_refine_ls_extinction_method     'none'
_refine_ls_abs_structure_details     ?
_refine_ls_abs_structure_Flack     .
loop_
    _atom_type_symbol
    _atom_type_description
    _atom_type_scat_dispersion_real
    _atom_type_scat_dispersion_imag
    _atom_type_scat_source
    C C 0.0033 0.0016 ' International Tables Vol C Tables 4.2.6.8 and 6.1.1.4'
    H H 0.0000 0.0000 ' International Tables Vol C Tables 4.2.6.8 and 6.1.1.4'
    N N 0.0061 0.0033 ' International Tables Vol C Tables 4.2.6.8 and 6.1.1.4'
    O O 0.0106 0.0060 ' International Tables Vol C Tables 4.2.6.8 and 6.1.1.4'
_computing_data_collection     'APEX2 (Bruker, 2007)'
_computing_cell_refinement     'SAINT (Bruker, 2007)'
_computing_data_reduction     'SAINT (Bruker, 2007)'
_computing_structure_solution     'SHELXS97 (Sheldrick, 2008)'
_computing_structure_refinement     'SHELXL97 (Sheldrick, 2008)'
_computing_molecular_graphics
                  'ORTEP-3 for Windows (Farrugia, 1997) and PLATON (Spek, 2009)'
_computing_publication_material
                                'WinGX (Farrugia, 1999) and PLATON (Spek, 2009)'
loop_
    _atom_site_type_symbol
    _atom_site_label
    _atom_site_fract_x
    _atom_site_fract_y
    _atom_site_fract_z
    _atom_site_U_iso_or_equiv
    _atom_site_thermal_displace_type
    _atom_site_calc_flag
    _atom_site_refinement_flags
    _atom_site_occupancy
    _atom_site_disorder_assembly
    _atom_site_disorder_group
    O O1 0.4032(2) 0.66247(19) 0.08006(13) 0.0802(7) Uani d . 1.000 . .
    O O2 1.02042(14) 0.08753(13) 0.35411(10) 0.0488(4) Uani d . 1.000 . .
    O O3 0.45650(17) 0.03885(16) 0.37857(13) 0.0629(6) Uani d . 1.000 . .
    N N1 0.8196(2) 0.4700(2) 0.51973(16) 0.0656(7) Uani d . 1.000 . .
    N N2 1.14500(19) 0.24295(18) 0.41136(14) 0.0563(6) Uani d . 1.000 . .
    C C1 0.6070(2) 0.33700(18) 0.31182(14) 0.0399(5) Uani d . 1.000 . .
    C C2 0.6619(2) 0.3463(2) 0.21430(15) 0.0483(6) Uani d . 1.000 . .
    C C3 0.5919(3) 0.4548(2) 0.13983(16) 0.0543(7) Uani d . 1.000 . .
    C C4 0.4642(3) 0.5588(2) 0.16012(16) 0.0532(7) Uani d . 1.000 . .
    C C5 0.4076(2) 0.5523(2) 0.25594(17) 0.0549(7) Uani d . 1.000 . .
    C C6 0.4797(2) 0.4416(2) 0.33068(15) 0.0473(6) Uani d . 1.000 . .
    C C7 0.2741(4) 0.7714(3) 0.0945(2) 0.0952(11) Uani d . 1.000 . .
    C C8 0.6896(2) 0.22102(18) 0.39559(14) 0.0389(5) Uani d . 1.000 . .
    C C9 0.8474(2) 0.26366(19) 0.42629(14) 0.0437(4) Uani d D 1.000 . .
    C C10 0.9993(2) 0.20384(19) 0.39964(14) 0.0419(5) Uani d . 1.000 . .
    C C11 0.8333(2) 0.37739(19) 0.47771(14) 0.0437(4) Uani d D 1.000 . .
    C C12 0.8867(2) 0.02105(18) 0.34609(14) 0.0408(5) Uani d . 1.000 . .
    C C13 0.7325(2) 0.07535(18) 0.36796(13) 0.0403(5) Uani d . 1.000 . .
    C C14 0.5994(2) -0.00856(19) 0.36226(15) 0.0455(6) Uani d . 1.000 . .
    C C15 0.6483(2) -0.1573(2) 0.33914(17) 0.0538(7) Uani d . 1.000 . .
    C C16 0.7957(3) -0.1685(2) 0.26744(17) 0.0570(5) Uani d . 1.000 . .
    C C17 0.9388(2) -0.11592(19) 0.30923(16) 0.0475(6) Uani d . 1.000 . .
    C C18 0.8500(3) -0.3269(2) 0.2591(2) 0.0702(9) Uani d . 1.000 . .
    C C19 0.7493(3) -0.0761(2) 0.16615(17) 0.0570(5) Uani d . 1.000 . .
    O O4 0.0402(4) 0.1650(4) 0.0951(3) 0.1652(16) Uani d . 1.000 . .
    C C20 0.1432(4) 0.2327(4) 0.1086(2) 0.0875(11) Uani d . 1.000 . .
    C C21 0.3163(5) 0.1707(5) 0.1206(4) 0.149(2) Uani d . 1.000 . .
    C C22 0.1030(5) 0.3830(4) 0.1273(4) 0.142(2) Uani d . 1.000 . .
    H H2 0.74790 0.27740 0.19950 0.0580 Uiso c R 1.000 . .
    H H2A 1.14960 0.31490 0.43900 0.0680 Uiso c R 1.000 . .
    H H2B 1.23420 0.19620 0.39120 0.0680 Uiso c R 1.000 . .
    H H3 0.63040 0.45860 0.07520 0.0650 Uiso c R 1.000 . .
    H H5 0.32180 0.62150 0.27050 0.0660 Uiso c R 1.000 . .
    H H6 0.44110 0.43780 0.39530 0.0570 Uiso c R 1.000 . .
    H H7A 0.18230 0.72780 0.12580 0.1420 Uiso c R 1.000 . .
    H H7B 0.24060 0.83210 0.03180 0.1420 Uiso c R 1.000 . .
    H H7C 0.31060 0.82910 0.13580 0.1420 Uiso c R 1.000 . .
    H H8 0.61350 0.21200 0.45250 0.0470 Uiso c R 1.000 . .
    H H15A 0.55440 -0.18350 0.31090 0.0650 Uiso c R 1.000 . .
    H H15B 0.67530 -0.22710 0.40040 0.0650 Uiso c R 1.000 . .
    H H17A 0.98780 -0.19130 0.36310 0.0570 Uiso c R 1.000 . .
    H H17B 1.02270 -0.10000 0.25810 0.0570 Uiso c R 1.000 . .
    H H18A 0.75920 -0.36330 0.23680 0.1050 Uiso c R 1.000 . .
    H H18B 0.88460 -0.38430 0.32260 0.1050 Uiso c R 1.000 . .
    H H18C 0.94030 -0.33260 0.21270 0.1050 Uiso c R 1.000 . .
    H H19A 0.71430 0.02300 0.17170 0.0850 Uiso c R 1.000 . .
    H H19B 0.66090 -0.11140 0.14030 0.0850 Uiso c R 1.000 . .
    H H19C 0.84340 -0.08150 0.12240 0.0850 Uiso c R 1.000 . .
    H H21A 0.35150 0.17590 0.18470 0.2240 Uiso c R 1.000 . .
    H H21B 0.38070 0.22410 0.07060 0.2240 Uiso c R 1.000 . .
    H H21C 0.33130 0.07090 0.11440 0.2240 Uiso c R 1.000 . .
    H H22A 0.15880 0.44750 0.07910 0.2140 Uiso c R 1.000 . .
    H H22B 0.13850 0.38360 0.19230 0.2140 Uiso c R 1.000 . .
    H H22C -0.01410 0.41450 0.12260 0.2140 Uiso c R 1.000 . .
loop_
    _atom_site_aniso_label
    _atom_site_aniso_U_11
    _atom_site_aniso_U_22
    _atom_site_aniso_U_33
    _atom_site_aniso_U_12
    _atom_site_aniso_U_13
    _atom_site_aniso_U_23
    O1 0.0853(12) 0.0744(11) 0.0695(11) 0.0109(9) -0.0079(9) -0.0055(9)
    O2 0.0325(6) 0.0517(7) 0.0730(9) -0.0094(5) 0.0028(6) -0.0355(7)
    O3 0.0363(7) 0.0646(9) 0.0955(12) -0.0134(6) 0.0069(7) -0.0313(8)
    N1 0.0476(10) 0.0739(12) 0.0915(14) -0.0128(9) 0.0111(9) -0.0534(11)
    N2 0.0338(8) 0.0609(10) 0.0875(13) -0.0101(7) -0.0002(8) -0.0433(9)
    C1 0.0310(8) 0.0410(9) 0.0535(11) -0.0093(7) 0.0008(7) -0.0203(8)
    C2 0.0443(10) 0.0474(10) 0.0576(12) -0.0066(8) 0.0043(9) -0.0224(9)
    C3 0.0581(12) 0.0571(11) 0.0512(12) -0.0099(10) 0.0041(10) -0.0193(9)
    C4 0.0499(11) 0.0530(11) 0.0580(13) -0.0082(9) -0.0084(10) -0.0128(9)
    C5 0.0408(10) 0.0538(11) 0.0708(14) 0.0020(8) -0.0011(9) -0.0216(10)
    C6 0.0367(9) 0.0521(10) 0.0557(12) -0.0056(8) 0.0043(8) -0.0189(9)
    C7 0.093(2) 0.0738(17) 0.101(2) 0.0192(15) -0.0154(17) -0.0002(15)
    C8 0.0314(8) 0.0416(9) 0.0480(10) -0.0077(7) 0.0039(7) -0.0184(7)
    C9 0.0351(7) 0.0473(7) 0.0538(8) -0.0064(5) 0.0003(6) -0.0222(6)
    C10 0.0381(9) 0.0428(9) 0.0505(10) -0.0070(7) -0.0030(8) -0.0214(8)
    C11 0.0351(7) 0.0473(7) 0.0538(8) -0.0064(5) 0.0003(6) -0.0222(6)
    C12 0.0355(9) 0.0407(9) 0.0504(10) -0.0082(7) -0.0015(8) -0.0172(8)
    C13 0.0350(9) 0.0401(9) 0.0484(10) -0.0073(7) -0.0005(7) -0.0142(7)
    C14 0.0388(10) 0.0458(9) 0.0553(11) -0.0118(8) 0.0007(8) -0.0145(8)
    C15 0.0479(11) 0.0469(10) 0.0738(14) -0.0187(8) 0.0022(10) -0.0208(9)
    C16 0.0577(9) 0.0558(8) 0.0649(9) -0.0136(7) -0.0035(7) -0.0248(7)
    C17 0.0408(10) 0.0410(9) 0.0656(13) -0.0045(7) -0.0014(9) -0.0233(9)
    C18 0.0664(14) 0.0530(12) 0.1049(19) -0.0192(10) 0.0059(13) -0.0410(13)
    C19 0.0577(9) 0.0558(8) 0.0649(9) -0.0136(7) -0.0035(7) -0.0248(7)
    O4 0.118(2) 0.219(3) 0.206(3) -0.089(2) 0.007(2) -0.104(3)
    C20 0.0769(19) 0.110(2) 0.090(2) -0.0446(17) 0.0029(15) -0.0312(17)
    C21 0.092(3) 0.125(3) 0.237(6) -0.014(2) -0.018(3) -0.049(4)
    C22 0.115(3) 0.115(3) 0.199(5) -0.032(2) 0.019(3) -0.031(3)
_geom_special_details
;
Bond distances, angles <i>etc</i>. have been calculated using the rounded
fractional coordinates. All su's are estimated from the variances of the
(full) variance-covariance matrix. The cell e.s.d.'s are taken into account in
the estimation of distances, angles and torsion angles
;
loop_
    _geom_bond_atom_site_label_1
    _geom_bond_atom_site_label_2
    _geom_bond_site_symmetry_1
    _geom_bond_site_symmetry_2
    _geom_bond_distance
    _geom_bond_publ_flag
    O1 C4 . . 1.372(3) no
    O1 C7 . . 1.397(4) no
    O2 C10 . . 1.371(2) no
    O2 C12 . . 1.373(2) no
    O3 C14 . . 1.215(2) no
    O4 C20 . . 1.187(5) no
    N1 C11 . . 1.144(3) no
    N2 C10 . . 1.335(2) no
    N2 H2B . . 0.8600 no
    N2 H2A . . 0.8600 no
    C1 C2 . . 1.392(3) no
    C1 C8 . . 1.521(3) no
    C1 C6 . . 1.379(3) no
    C2 C3 . . 1.368(3) no
    C3 C4 . . 1.383(3) no
    C4 C5 . . 1.376(3) no
    C5 C6 . . 1.387(3) no
    C8 C9 . . 1.522(2) no
    C8 C13 . . 1.501(2) no
    C9 C10 . . 1.353(2) no
    C9 C11 . . 1.405(3) no
    C12 C13 . . 1.333(2) no
    C12 C17 . . 1.493(3) no
    C13 C14 . . 1.468(2) no
    C14 C15 . . 1.507(3) no
    C15 C16 . . 1.533(3) no
    C16 C19 . . 1.518(3) no
    C16 C17 . . 1.530(3) no
    C16 C18 . . 1.531(3) no
    C2 H2 . . 0.9300 no
    C3 H3 . . 0.9300 no
    C5 H5 . . 0.9300 no
    C6 H6 . . 0.9300 no
    C7 H7B . . 0.9600 no
    C7 H7C . . 0.9600 no
    C7 H7A . . 0.9600 no
    C8 H8 . . 0.9800 no
    C15 H15B . . 0.9700 no
    C15 H15A . . 0.9700 no
    C17 H17A . . 0.9700 no
    C17 H17B . . 0.9700 no
    C18 H18B . . 0.9600 no
    C18 H18C . . 0.9600 no
    C18 H18A . . 0.9600 no
    C19 H19B . . 0.9600 no
    C19 H19C . . 0.9600 no
    C19 H19A . . 0.9600 no
    C20 C21 . . 1.450(5) no
    C20 C22 . . 1.492(5) no
    C21 H21A . . 0.9600 no
    C21 H21B . . 0.9600 no
    C21 H21C . . 0.9600 no
    C22 H22A . . 0.9600 no
    C22 H22B . . 0.9600 no
    C22 H22C . . 0.9600 no
loop_
    _geom_angle_atom_site_label_1
    _geom_angle_atom_site_label_2
    _geom_angle_atom_site_label_3
    _geom_angle_site_symmetry_1
    _geom_angle_site_symmetry_2
    _geom_angle_site_symmetry_3
    _geom_angle
    _geom_angle_publ_flag
    C4 O1 C7 . . . 119.00(19) no
    C10 O2 C12 . . . 118.71(13) no
    C10 N2 H2B . . . 120.00 no
    H2A N2 H2B . . . 120.00 no
    C10 N2 H2A . . . 120.00 no
    C6 C1 C8 . . . 120.86(17) no
    C2 C1 C6 . . . 117.49(17) no
    C2 C1 C8 . . . 121.58(16) no
    C1 C2 C3 . . . 121.33(18) no
    C2 C3 C4 . . . 120.4(2) no
    O1 C4 C3 . . . 115.55(19) no
    C3 C4 C5 . . . 119.50(19) no
    O1 C4 C5 . . . 124.96(19) no
    C4 C5 C6 . . . 119.47(18) no
    C1 C6 C5 . . . 121.83(18) no
    C1 C8 C13 . . . 112.40(15) no
    C1 C8 C9 . . . 110.68(14) no
    C9 C8 C13 . . . 108.21(14) no
    C8 C9 C10 . . . 122.50(16) no
    C8 C9 C11 . . . 118.28(15) no
    C10 C9 C11 . . . 119.04(16) no
    N2 C10 C9 . . . 128.41(18) no
    O2 C10 N2 . . . 110.29(15) no
    O2 C10 C9 . . . 121.30(15) no
    N1 C11 C9 . . . 179.09(19) no
    O2 C12 C13 . . . 123.20(16) no
    O2 C12 C17 . . . 110.77(14) no
    C13 C12 C17 . . . 126.03(16) no
    C12 C13 C14 . . . 118.86(16) no
    C8 C13 C14 . . . 118.84(15) no
    C8 C13 C12 . . . 122.28(15) no
    O3 C14 C13 . . . 121.03(17) no
    O3 C14 C15 . . . 121.68(16) no
    C13 C14 C15 . . . 117.26(15) no
    C14 C15 C16 . . . 113.98(16) no
    C17 C16 C18 . . . 108.51(18) no
    C17 C16 C19 . . . 110.37(18) no
    C18 C16 C19 . . . 109.63(19) no
    C15 C16 C19 . . . 110.12(19) no
    C15 C16 C17 . . . 108.13(17) no
    C15 C16 C18 . . . 110.05(18) no
    C12 C17 C16 . . . 112.99(15) no
    C1 C2 H2 . . . 119.00 no
    C3 C2 H2 . . . 119.00 no
    C2 C3 H3 . . . 120.00 no
    C4 C3 H3 . . . 120.00 no
    C4 C5 H5 . . . 120.00 no
    C6 C5 H5 . . . 120.00 no
    C1 C6 H6 . . . 119.00 no
    C5 C6 H6 . . . 119.00 no
    O1 C7 H7A . . . 109.00 no
    O1 C7 H7B . . . 109.00 no
    O1 C7 H7C . . . 110.00 no
    H7A C7 H7B . . . 109.00 no
    H7A C7 H7C . . . 110.00 no
    H7B C7 H7C . . . 109.00 no
    C1 C8 H8 . . . 108.00 no
    C9 C8 H8 . . . 108.00 no
    C13 C8 H8 . . . 109.00 no
    C14 C15 H15A . . . 109.00 no
    C14 C15 H15B . . . 109.00 no
    C16 C15 H15A . . . 109.00 no
    C16 C15 H15B . . . 109.00 no
    H15A C15 H15B . . . 108.00 no
    C12 C17 H17A . . . 109.00 no
    C12 C17 H17B . . . 109.00 no
    C16 C17 H17A . . . 109.00 no
    C16 C17 H17B . . . 109.00 no
    H17A C17 H17B . . . 108.00 no
    C16 C18 H18A . . . 109.00 no
    C16 C18 H18B . . . 110.00 no
    C16 C18 H18C . . . 110.00 no
    H18A C18 H18B . . . 109.00 no
    H18A C18 H18C . . . 109.00 no
    H18B C18 H18C . . . 109.00 no
    C16 C19 H19A . . . 109.00 no
    C16 C19 H19B . . . 109.00 no
    C16 C19 H19C . . . 109.00 no
    H19A C19 H19B . . . 109.00 no
    H19A C19 H19C . . . 109.00 no
    H19B C19 H19C . . . 109.00 no
    O4 C20 C21 . . . 122.9(4) no
    O4 C20 C22 . . . 122.7(4) no
    C21 C20 C22 . . . 114.0(3) no
    C20 C21 H21A . . . 109.00 no
    C20 C21 H21B . . . 109.00 no
    C20 C21 H21C . . . 109.00 no
    H21A C21 H21B . . . 109.00 no
    H21A C21 H21C . . . 109.00 no
    H21B C21 H21C . . . 109.00 no
    C20 C22 H22A . . . 109.00 no
    C20 C22 H22B . . . 109.00 no
    C20 C22 H22C . . . 109.00 no
    H22A C22 H22B . . . 109.00 no
    H22A C22 H22C . . . 110.00 no
    H22B C22 H22C . . . 109.00 no
loop_
    _geom_torsion_atom_site_label_1
    _geom_torsion_atom_site_label_2
    _geom_torsion_atom_site_label_3
    _geom_torsion_atom_site_label_4
    _geom_torsion_site_symmetry_1
    _geom_torsion_site_symmetry_2
    _geom_torsion_site_symmetry_3
    _geom_torsion_site_symmetry_4
    _geom_torsion
    _geom_torsion_publ_flag
    C7 O1 C4 C3 . . . . -180.0(2) no
    C7 O1 C4 C5 . . . . 0.2(3) no
    C12 O2 C10 N2 . . . . 172.48(16) no
    C12 O2 C10 C9 . . . . -7.6(3) no
    C10 O2 C12 C13 . . . . 9.5(3) no
    C10 O2 C12 C17 . . . . -171.11(16) no
    C6 C1 C2 C3 . . . . -0.2(3) no
    C8 C1 C2 C3 . . . . -177.04(18) no
    C2 C1 C6 C5 . . . . 0.2(3) no
    C8 C1 C6 C5 . . . . 177.02(16) no
    C2 C1 C8 C9 . . . . 79.6(2) no
    C2 C1 C8 C13 . . . . -41.5(2) no
    C6 C1 C8 C9 . . . . -97.08(19) no
    C6 C1 C8 C13 . . . . 141.80(17) no
    C1 C2 C3 C4 . . . . 0.2(3) no
    C2 C3 C4 O1 . . . . -180.0(2) no
    C2 C3 C4 C5 . . . . -0.1(3) no
    O1 C4 C5 C6 . . . . 179.9(2) no
    C3 C4 C5 C6 . . . . 0.1(3) no
    C4 C5 C6 C1 . . . . -0.1(3) no
    C1 C8 C9 C10 . . . . -103.3(2) no
    C1 C8 C9 C11 . . . . 71.7(2) no
    C13 C8 C9 C10 . . . . 20.3(2) no
    C13 C8 C9 C11 . . . . -164.75(16) no
    C1 C8 C13 C12 . . . . 104.1(2) no
    C1 C8 C13 C14 . . . . -74.3(2) no
    C9 C8 C13 C12 . . . . -18.5(2) no
    C9 C8 C13 C14 . . . . 163.20(16) no
    C8 C9 C10 O2 . . . . -8.6(3) no
    C8 C9 C10 N2 . . . . 171.34(19) no
    C11 C9 C10 O2 . . . . 176.45(17) no
    C11 C9 C10 N2 . . . . -3.6(3) no
    O2 C12 C13 C8 . . . . 5.1(3) no
    O2 C12 C13 C14 . . . . -176.54(17) no
    C17 C12 C13 C8 . . . . -174.16(18) no
    C17 C12 C13 C14 . . . . 4.2(3) no
    O2 C12 C17 C16 . . . . -161.46(16) no
    C13 C12 C17 C16 . . . . 17.9(3) no
    C8 C13 C14 O3 . . . . 0.7(3) no
    C8 C13 C14 C15 . . . . -177.12(17) no
    C12 C13 C14 O3 . . . . -177.70(19) no
    C12 C13 C14 C15 . . . . 4.5(3) no
    O3 C14 C15 C16 . . . . 147.2(2) no
    C13 C14 C15 C16 . . . . -35.0(3) no
    C14 C15 C16 C17 . . . . 54.3(2) no
    C14 C15 C16 C18 . . . . 172.66(18) no
    C14 C15 C16 C19 . . . . -66.4(2) no
    C15 C16 C17 C12 . . . . -45.0(2) no
    C18 C16 C17 C12 . . . . -164.36(18) no
    C19 C16 C17 C12 . . . . 75.5(2) no
loop_
    _geom_hbond_atom_site_label_D
    _geom_hbond_atom_site_label_H
    _geom_hbond_atom_site_label_A
    _geom_hbond_site_symmetry_A
    _geom_hbond_distance_DH
    _geom_hbond_distance_HA
    _geom_hbond_distance_DA
    _geom_hbond_angle_DHA
    _geom_hbond_publ_flag
    N2 H2A N1 2_766 0.86 2.30 3.142(3) 168 yes
    N2 H2B O3 1_655 0.86 2.19 3.029(2) 165 yes
    C6 H6 N1 2_666 0.93 2.51 3.258(3) 137 yes
    C18 H18A Cg2 1_545 0.96 2.77 3.677(2) 158 yes
_iucr_refine_instructions_details
;
TITL 287-UK in P-1
CELL  0.71073   8.2037   9.5319  13.8390   77.743   87.307   80.672
ZERR     2.00   0.0004   0.0004   0.0007    0.002    0.003    0.002
LATT   1
SFAC  C    H    N    O
UNIT  44   52   4    8
MERG   2
OMIT     1  -3   2
OMIT     3   2   2
OMIT     1  -4   3
OMIT     1   5   0
OMIT     0  -2   4
OMIT    -1  -1   6
OMIT     1   2   6
OMIT     4   3   4
OMIT    -5   5   3
OMIT    -3   0   2
OMIT     0  11   3
OMIT    -6   5   0
OMIT     2   2   7
OMIT     1   0   6
OMIT    -4  -5   3
OMIT     5   9   0
OMIT     1   2   8
OMIT    -5  -3   6
OMIT     3  -1   5
OMIT    -1  -6   2
EADP   C9 C11
EADP   C16 C19
DFIX     1.31 0.01 C9 C11
FMAP   2
PLAN    5
ACTA
BOND   $H
L.S.  13
TEMP    23.00
WGHT    0.087800    0.243100
FVAR       0.26364
MOLE    1
O1    4    0.403199    0.662467    0.080064    11.00000    0.08535    0.07439 =
         0.06952   -0.00547   -0.00787    0.01093
O2    4    1.020421    0.087533    0.354109    11.00000    0.03248    0.05167 =
         0.07303   -0.03552    0.00278   -0.00937
O3    4    0.456497    0.038846    0.378574    11.00000    0.03625    0.06460 =
         0.09551   -0.03127    0.00686   -0.01342
N1    3    0.819620    0.470044    0.519729    11.00000    0.04760    0.07389 =
         0.09147   -0.05341    0.01111   -0.01278
N2    3    1.145000    0.242951    0.411356    11.00000    0.03380    0.06089 =
         0.08748   -0.04325   -0.00022   -0.01010
AFIX  93
H2A   2    1.149649    0.314874    0.439039    11.00000   -1.20000
H2B   2    1.234212    0.196215    0.391219    11.00000   -1.20000
AFIX   0
C1    1    0.607044    0.336997    0.311817    11.00000    0.03099    0.04101 =
         0.05350   -0.02033    0.00083   -0.00930
C2    1    0.661883    0.346340    0.214302    11.00000    0.04432    0.04742 =
         0.05765   -0.02235    0.00426   -0.00655
AFIX  43
H2    2    0.747892    0.277430    0.199461    11.00000   -1.20000
AFIX   0
C3    1    0.591927    0.454755    0.139828    11.00000    0.05811    0.05705 =
         0.05124   -0.01932    0.00409   -0.00988
AFIX  43
H3    2    0.630447    0.458569    0.075182    11.00000   -1.20000
AFIX   0
C4    1    0.464173    0.558787    0.160124    11.00000    0.04990    0.05299 =
         0.05798   -0.01279   -0.00837   -0.00824
C5    1    0.407623    0.552268    0.255941    11.00000    0.04084    0.05379 =
         0.07083   -0.02156   -0.00109    0.00202
AFIX  43
H5    2    0.321750    0.621529    0.270477    11.00000   -1.20000
AFIX   0
C6    1    0.479714    0.441570    0.330683    11.00000    0.03671    0.05207 =
         0.05574   -0.01890    0.00431   -0.00564
AFIX  43
H6    2    0.441066    0.437812    0.395300    11.00000   -1.20000
AFIX   0
C7    1    0.274073    0.771372    0.094482    11.00000    0.09298    0.07378 =
         0.10051   -0.00024   -0.01542    0.01919
AFIX 137
H7A   2    0.182306    0.727805    0.125834    11.00000   -1.50000
H7B   2    0.240565    0.832089    0.031756    11.00000   -1.50000
H7C   2    0.310605    0.829066    0.135767    11.00000   -1.50000
AFIX   0
C8    1    0.689640    0.221017    0.395592    11.00000    0.03142    0.04159 =
         0.04804   -0.01839    0.00395   -0.00765
AFIX  13
H8    2    0.613478    0.211973    0.452498    11.00000   -1.20000
AFIX   0
C9    1    0.847409    0.263658    0.426286    11.00000    0.03510    0.04728 =
         0.05384   -0.02219    0.00033   -0.00643
C10   1    0.999267    0.203845    0.399638    11.00000    0.03808    0.04278 =
         0.05046   -0.02143   -0.00301   -0.00704
C11   1    0.833301    0.377389    0.477709    11.00000    0.03510    0.04728 =
         0.05384   -0.02219    0.00033   -0.00643
C12   1    0.886661    0.021046    0.346090    11.00000    0.03554    0.04067 =
         0.05044   -0.01716   -0.00153   -0.00824
C13   1    0.732481    0.075354    0.367959    11.00000    0.03504    0.04013 =
         0.04839   -0.01421   -0.00052   -0.00730
C14   1    0.599443   -0.008564    0.362263    11.00000    0.03877    0.04585 =
         0.05535   -0.01449    0.00066   -0.01176
C15   1    0.648311   -0.157277    0.339139    11.00000    0.04792    0.04687 =
         0.07380   -0.02079    0.00218   -0.01870
AFIX  23
H15A  2    0.554379   -0.183495    0.310922    11.00000   -1.20000
H15B  2    0.675258   -0.227122    0.400390    11.00000   -1.20000
AFIX   0
C16   1    0.795714   -0.168499    0.267440    11.00000    0.05767    0.05581 =
         0.06489   -0.02482   -0.00348   -0.01358
C17   1    0.938761   -0.115916    0.309227    11.00000    0.04076    0.04099 =
         0.06556   -0.02330   -0.00139   -0.00450
AFIX  23
H17A  2    0.987824   -0.191276    0.363099    11.00000   -1.20000
H17B  2    1.022702   -0.099982    0.258072    11.00000   -1.20000
AFIX   0
C18   1    0.850005   -0.326924    0.259101    11.00000    0.06637    0.05298 =
         0.10487   -0.04099    0.00585   -0.01919
AFIX 137
H18A  2    0.759193   -0.363292    0.236764    11.00000   -1.50000
H18B  2    0.884568   -0.384278    0.322642    11.00000   -1.50000
H18C  2    0.940301   -0.332556    0.212665    11.00000   -1.50000
AFIX   0
C19   1    0.749346   -0.076112    0.166152    11.00000    0.05767    0.05581 =
         0.06489   -0.02482   -0.00348   -0.01358
AFIX 137
H19A  2    0.714347    0.023009    0.171674    11.00000   -1.50000
H19B  2    0.660930   -0.111394    0.140314    11.00000   -1.50000
H19C  2    0.843427   -0.081499    0.122386    11.00000   -1.50000
AFIX   0
MOLE    2
O4    4    0.040190    0.164954    0.095129    11.00000    0.11804    0.21946 =
         0.20579   -0.10387    0.00657   -0.08861
C20   1    0.143162    0.232658    0.108578    11.00000    0.07692    0.10982 =
         0.09005   -0.03120    0.00293   -0.04458
C21   1    0.316277    0.170664    0.120586    11.00000    0.09221    0.12543 =
         0.23673   -0.04937   -0.01788   -0.01353
AFIX 137
H21A  2    0.351484    0.175892    0.184737    11.00000   -1.50000
H21B  2    0.380709    0.224119    0.070551    11.00000   -1.50000
H21C  2    0.331261    0.070936    0.114422    11.00000   -1.50000
AFIX   0
C22   1    0.102984    0.382972    0.127342    11.00000    0.11517    0.11519 =
         0.19907   -0.03066    0.01862   -0.03211
AFIX 137
H22A  2    0.158763    0.447508    0.079107    11.00000   -1.50000
H22B  2    0.138465    0.383622    0.192347    11.00000   -1.50000
H22C  2   -0.014130    0.414508    0.122647    11.00000   -1.50000
HKLF    4
REM  287-UK in P-1
REM R1 =  0.0592 for   3284 Fo > 4sig(Fo)  and  0.0902 for all   4917 data
REM    246 parameters refined using      1 restraints
END
WGHT      0.0878      0.2430
REM Highest difference peak  0.590,  deepest hole -0.500,  1-sigma level  0.041
Q1    1   0.0824  0.3458  0.0541  11.00000  0.05    0.34
Q2    1   0.0555  0.2660  0.0273  11.00000  0.05    0.26
Q3    1   0.0271  0.1608  0.1234  11.00000  0.05    0.21
Q4    1   0.7938  0.0773  0.3241  11.00000  0.05    0.19
Q5    1   0.0861  0.0873  0.0768  11.00000  0.05    0.19
;
