# Supplementary material for: 2-Amino-4-(4-meth­oxy­phen­yl)-7,7-di­methyl-5-oxo-5,6,7,8-tetra­hydro-4H-chromene-3-carbonitrile propan-2-one monosolvate
Source: Acta Crystallogr Sect E Struct Rep Online. 2012 Jun 27;68(Pt 7):o2206–7. doi: 10.1107/S160053681202781X (PMC3394003; doi:10.1107/S160053681202781X)
Supplement: Supplementary file 2 [file e-68-o2206-Isup2.hkl]

# 
# h,k,l, Fc-squared, Fo-squared, sigma(Fo-squared) and status flag 
# 
data_I
_shelx_title ' 287-UK in P-1' 
_shelx_refln_list_code          4 
_shelx_F_calc_maximum      121.43 
_exptl_crystal_F_000       408.00 
_reflns_d_resolution_high  0.7580 
 
loop_ 
 _symmetry_equiv_pos_as_xyz 
 'x, y, z' 
 '-x, -y, -z' 
 
_cell_length_a     8.2037 
_cell_length_b     9.5319 
_cell_length_c    13.8390 
_cell_angle_alpha  77.743 
_cell_angle_beta   87.307 
_cell_angle_gamma  80.672 
 
_shelx_F_squared_multiplier     1.000 
 
loop_ 
 _refln_index_h 
 _refln_index_k 
 _refln_index_l 
 _refln_F_squared_calc 
 _refln_F_squared_meas 
 _refln_F_squared_sigma 
 _refln_observed_status 
   1   0   0        3.47        1.88      0.14 o 
   2   0   0       42.91       35.59      0.71 o 
   3   0   0        1.54        2.54      0.32 o 
   4   0   0      224.16      241.23      3.18 o 
   5   0   0      170.55      182.92      2.74 o 
   6   0   0       94.35       96.08      2.13 o 
   7   0   0      186.62      179.06      4.82 o 
   8   0   0        8.31        6.47      1.73 o 
   9   0   0       10.41        9.30      2.08 o 
  10   0   0        0.10       -0.09      1.27 o 
 -10   1   0        0.02        0.90      1.52 o 
  -9   1   0       72.67       72.45      3.74 o 
  -8   1   0        0.46       -0.61      2.37 o 
  -7   1   0       35.66       29.74      3.55 o 
  -6   1   0        9.75        5.51      0.82 o 
  -5   1   0       20.49       19.46      1.10 o 
  -4   1   0      805.65      803.43      9.47 o 
  -3   1   0     1831.56     1888.08     18.54 o 
  -2   1   0     2344.28     2370.65     22.95 o 
  -1   1   0     1716.86     1671.87     14.54 o 
   0   1   0      170.28      163.58      4.75 o 
   1   1   0     1158.82     1166.68     10.77 o 
   2   1   0     3396.88     3653.68     33.41 o 
   3   1   0      543.81      578.97      6.06 o 
   4   1   0      328.28      320.11      4.57 o 
   5   1   0       96.05      117.12      2.28 o 
   6   1   0       50.89       48.62      1.84 o 
   7   1   0        7.39        7.72      1.24 o 
   8   1   0       47.14       53.01      5.90 o 
   9   1   0        0.24       -1.09      1.37 o 
  10   1   0        8.55        7.43      2.63 o 
 -10   2   0        3.90        6.71      1.84 o 
  -9   2   0        0.00       -0.17      1.33 o 
  -8   2   0        4.42        2.88      1.31 o 
  -7   2   0        2.57        2.80      1.02 o 
  -6   2   0        0.62        1.17      0.73 o 
  -5   2   0       18.07       12.48      1.08 o 
  -4   2   0       10.23        7.64      0.61 o 
  -3   2   0      132.82      154.98      2.00 o 
  -2   2   0        6.40        6.83      0.35 o 
  -1   2   0      112.67       99.74      1.21 o 
   0   2   0      101.62       94.81      3.02 o 
   1   2   0     9140.33     9079.99     98.69 o 
   2   2   0     5042.50     5172.48     47.52 o 
   3   2   0     2176.32     2259.51     24.97 o 
   4   2   0      388.95      435.94      5.48 o 
   5   2   0        0.05       -0.12      0.40 o 
   6   2   0     1052.29     1039.04     13.52 o 
   7   2   0      137.09      133.43      5.11 o 
   8   2   0       12.80       11.44      1.98 o 
   9   2   0        0.42        1.91      1.47 o 
  10   2   0        2.05        2.35      1.37 o 
  -9   3   0        0.44       -0.53      1.43 o 
  -8   3   0        0.22       -0.27      1.16 o 
  -7   3   0       67.46       68.77      2.80 o 
  -6   3   0       25.81       20.58      2.10 o 
  -5   3   0      120.86      107.47      2.40 o 
  -4   3   0       17.55       26.19      1.41 o 
  -3   3   0      231.57      214.11      3.05 o 
  -2   3   0        1.29        2.31      0.37 o 
  -1   3   0      221.49      185.06      4.71 o 
   0   3   0       61.20       49.92      1.87 o 
   1   3   0      162.07      155.97      2.42 o 
   2   3   0        2.21        3.95      0.33 o 
   3   3   0      229.55      247.31      3.24 o 
   4   3   0     1705.84     1890.63     21.22 o 
   5   3   0      364.03      359.80      5.25 o 
   6   3   0      125.38      118.04      2.50 o 
   7   3   0        1.80        2.94      0.91 o 
   8   3   0       66.76       67.18      3.29 o 
   9   3   0        9.00        7.30      2.01 o 
  10   3   0        3.48        4.92      1.53 o 
  -9   4   0        0.01       -1.62      1.62 o 
  -8   4   0       15.16       18.69      2.20 o 
  -7   4   0      112.04      114.93      3.56 o 
  -6   4   0        0.68        1.54      0.89 o 
  -5   4   0       16.12       13.91      1.15 o 
  -4   4   0       80.12       79.33      2.08 o 
  -3   4   0      165.40      158.97      2.69 o 
  -2   4   0        4.80        5.85      0.47 o 
  -1   4   0      117.75      125.92      1.98 o 
   0   4   0        0.60        0.43      0.47 o 
   1   4   0       25.87       23.12      1.94 o 
   2   4   0       43.92       45.99      0.82 o 
   3   4   0      670.21      786.43     10.73 o 
   4   4   0       13.19        6.14      0.53 o 
   5   4   0      152.82      150.28      2.61 o 
   6   4   0       24.57       29.73      1.27 o 
   7   4   0       37.60       37.82      1.80 o 
   8   4   0        1.95        2.72      0.96 o 
   9   4   0        5.52        7.26      1.40 o 
  10   4   0        0.01        1.29      2.59 o 
  -9   5   0       23.21       32.68      3.63 o 
  -8   5   0        1.39        1.93      1.65 o 
  -7   5   0        6.48        8.17      2.13 o 
  -5   5   0       11.10       10.56      1.12 o 
  -4   5   0       49.85       38.98      1.62 o 
  -3   5   0        9.92       15.66      0.84 o 
  -2   5   0       39.00       50.70      1.39 o 
  -1   5   0      331.50      376.35      5.90 o 
   0   5   0       97.28      100.89      2.48 o 
   2   5   0       87.87       91.48      1.78 o 
   3   5   0       45.35       52.68      2.26 o 
   4   5   0        3.98        5.72      0.63 o 
   5   5   0       17.22       14.04      0.74 o 
   6   5   0       40.15       41.30      1.41 o 
   7   5   0        2.53        2.11      0.79 o 
   8   5   0        0.00        1.15      2.09 o 
   9   5   0        0.07        0.43      1.87 o 
  10   5   0       11.00       11.51      3.60 o 
  -8   6   0        0.01       -1.41      1.41 o 
  -7   6   0       30.39       31.66      2.75 o 
  -6   6   0        0.94        2.05      1.15 o 
  -5   6   0       56.92       57.85      2.75 o 
  -4   6   0      539.77      476.59     11.92 o 
  -3   6   0       74.16       75.61      2.48 o 
  -2   6   0       11.94       17.41      0.78 o 
  -1   6   0      135.79      130.74      2.41 o 
   1   6   0      104.36       92.08      2.56 o 
   2   6   0        3.32        3.22      0.46 o 
   3   6   0        0.17       -0.25      0.44 o 
   4   6   0        1.17        2.22      0.45 o 
   5   6   0       21.00       22.52      1.17 o 
   6   6   0        0.11       -0.70      0.70 o 
   7   6   0       33.33       26.83      4.46 o 
   8   6   0        9.17        6.41      3.24 o 
   9   6   0        1.57        1.02      2.81 o 
  10   6   0       11.31       12.23      3.60 o 
  -7   7   0        0.00       -1.27      1.27 o 
  -6   7   0       26.83       29.25      2.83 o 
  -5   7   0        3.17        1.21      1.17 o 
  -4   7   0       40.78       38.38      2.21 o 
  -3   7   0      278.25      300.16      6.46 o 
  -2   7   0       58.41       46.51      1.75 o 
  -1   7   0       60.41       53.13      1.32 o 
   0   7   0       77.07       63.88      3.17 o 
   1   7   0       44.04       48.34      1.80 o 
   2   7   0       75.50       60.45      1.59 o 
   3   7   0        1.68        1.83      0.48 o 
   4   7   0       11.21        7.38      0.80 o 
   5   7   0        0.46        0.30      0.66 o 
   6   7   0        0.47       -0.45      0.82 o 
   7   7   0      138.17      141.88      6.47 o 
   8   7   0        1.57        1.17      1.49 o 
   9   7   0        1.65       -0.33      1.54 o 
  -7   8   0        0.28       -0.43      2.30 o 
  -6   8   0        4.24        4.25      1.66 o 
  -5   8   0        3.10        3.48      1.41 o 
  -4   8   0       59.01       66.08      2.73 o 
  -3   8   0        1.02        2.24      0.84 o 
  -2   8   0      318.11      311.48      9.33 o 
  -1   8   0      257.01      262.23      4.54 o 
   0   8   0       18.21       18.58      2.52 o 
   1   8   0        0.08       -0.14      0.58 o 
   2   8   0      180.58      188.47      7.63 o 
   3   8   0       18.52       12.72      1.16 o 
   4   8   0       72.95       67.02      1.93 o 
   5   8   0        6.96       12.13      1.13 o 
   6   8   0        2.35        3.76      1.07 o 
   7   8   0        0.74        0.54      1.37 o 
   8   8   0        0.08        1.42      1.52 o 
   9   8   0        2.73        0.48      1.76 o 
  -6   9   0        5.68        7.91      3.02 o 
  -5   9   0        4.66        5.86      1.37 o 
  -4   9   0        1.45        0.47      1.30 o 
  -3   9   0        7.18        5.76      0.94 o 
  -2   9   0        9.73       13.27      1.00 o 
  -1   9   0       56.21       55.83      1.51 o 
   0   9   0      108.31       92.80      3.88 o 
   3   9   0       13.31       13.89      1.12 o 
   4   9   0       17.26       19.51      1.75 o 
   6   9   0        0.62        0.47      0.88 o 
   7   9   0        9.26       14.79      2.07 o 
   8   9   0        3.34        2.73      1.62 o 
  -4  10   0        0.44        0.03      1.04 o 
  -3  10   0        9.62       12.60      2.01 o 
  -2  10   0       20.79       25.36      4.89 o 
  -1  10   0       39.26       35.84      1.86 o 
   0  10   0       26.45       27.91      1.73 o 
   3  10   0        9.98       11.83      0.96 o 
   4  10   0       65.35       58.86      2.49 o 
   5  10   0        2.89        1.90      1.00 o 
   6  10   0        0.21       -0.95      1.08 o 
   7  10   0        0.26       -1.17      1.17 o 
  -3  11   0        1.11       -0.37      1.87 o 
  -2  11   0        5.03        6.53      1.31 o 
  -1  11   0        0.61        0.51      1.08 o 
   4  11   0        0.14       -0.31      1.15 o 
   5  11   0        0.02        1.08      1.65 o 
   6  11   0        2.86        0.78      1.21 o 
  -5 -11   1        0.35       -0.16      0.90 o 
  -4 -11   1        3.27        2.45      0.92 o 
   1 -11   1        0.60        0.25      1.01 o 
   2 -11   1        0.33       -0.60      0.96 o 
  -7 -10   1        2.66        2.30      2.45 o 
  -6 -10   1       10.84       12.50      2.59 o 
  -5 -10   1       17.79       15.09      1.72 o 
  -4 -10   1        9.45        9.92      1.27 o 
  -3 -10   1       30.07       34.94      1.73 o 
   0 -10   1        1.66        1.32      0.55 o 
   1 -10   1       24.61       26.65      1.76 o 
   2 -10   1        9.32       12.47      1.55 o 
   3 -10   1        0.80        1.12      0.99 o 
   4 -10   1        0.81        0.40      1.24 o 
  -8  -9   1        8.22        9.09      2.07 o 
  -7  -9   1        0.05        0.22      2.01 o 
  -6  -9   1        0.78        0.65      1.02 o 
  -5  -9   1        4.78        3.75      0.91 o 
  -4  -9   1       47.96       60.73      2.01 o 
  -3  -9   1      161.74      164.52      4.37 o 
   0  -9   1        3.30        3.08      0.66 o 
   1  -9   1        8.74        8.46      1.29 o 
   2  -9   1        0.52        0.90      0.69 o 
   3  -9   1        5.50        5.31      1.01 o 
   4  -9   1        1.87       -0.14      1.12 o 
   5  -9   1       11.72       11.01      1.86 o 
  -9  -8   1        1.32        1.53      1.76 o 
  -8  -8   1        0.33       -0.94      2.88 o 
  -7  -8   1        3.33        2.26      1.45 o 
  -6  -8   1       18.30       19.06      3.00 o 
  -5  -8   1       67.30       75.47      2.59 o 
  -4  -8   1       22.49       21.00      1.90 o 
  -3  -8   1      190.13      160.02      3.45 o 
  -2  -8   1        6.14       10.67      0.76 o 
  -1  -8   1       21.71       21.87      1.58 o 
   0  -8   1       52.40       54.20      2.45 o 
   1  -8   1        0.17        0.55      0.54 o 
   2  -8   1        4.27        5.72      0.88 o 
   3  -8   1       33.66       34.01      1.93 o 
   4  -8   1       14.39       13.68      1.48 o 
   5  -8   1        3.25        3.65      1.41 o 
   6  -8   1        8.11       11.37      3.52 o 
  -9  -7   1        1.16       -0.20      1.45 o 
  -8  -7   1       11.46       10.98      2.17 o 
  -7  -7   1        4.56        1.73      1.42 o 
  -6  -7   1       58.07       54.11      3.39 o 
  -5  -7   1        0.65       -0.23      0.63 o 
  -4  -7   1       11.65       14.76      1.02 o 
  -3  -7   1       37.52       47.19      1.51 o 
  -2  -7   1       29.86       30.01      1.17 o 
   0  -7   1        0.11        0.43      0.41 o 
   1  -7   1       14.60       11.48      0.69 o 
   2  -7   1      182.84      189.63      4.27 o 
   3  -7   1       30.21       33.92      1.87 o 
   4  -7   1       77.47       79.44      5.57 o 
   5  -7   1       10.49       12.38      2.16 o 
   6  -7   1       12.57       12.57      2.07 o 
   7  -7   1        1.95        1.83      1.57 o 
 -10  -6   1       17.78       22.59      4.17 o 
  -9  -6   1        0.21        2.70      2.66 o 
  -8  -6   1        6.19        2.13      2.37 o 
  -7  -6   1       17.00       17.84      2.25 o 
  -6  -6   1       10.22        9.39      1.12 o 
  -5  -6   1       12.95       11.67      0.90 o 
  -4  -6   1        0.86        0.70      0.34 o 
  -3  -6   1      112.96      100.02      2.20 o 
  -2  -6   1       28.58       27.90      0.88 o 
   0  -6   1      304.15      325.90      4.96 o 
   1  -6   1      238.76      242.98      4.08 o 
   2  -6   1       19.85       13.70      0.75 o 
   3  -6   1      170.85      151.29      3.25 o 
   4  -6   1        6.34        5.08      1.16 o 
   5  -6   1       27.46       24.71      2.29 o 
   6  -6   1       16.88       15.99      2.27 o 
   7  -6   1       13.59       15.61      2.08 o 
   8  -6   1        3.00        4.97      2.07 o 
 -10  -5   1       47.75       48.77      5.61 o 
  -9  -5   1        6.37        3.74      2.45 o 
  -8  -5   1        0.12        0.92      1.87 o 
  -7  -5   1        8.87        5.34      0.95 o 
  -6  -5   1        0.41        0.25      0.51 o 
  -5  -5   1       32.97       39.18      1.12 o 
  -4  -5   1        0.49        0.82      0.40 o 
  -3  -5   1       21.29       22.76      0.94 o 
  -2  -5   1        0.34        1.15      0.31 o 
  -1  -5   1      265.43      228.62      6.76 o 
   0  -5   1      145.85      145.68      3.26 o 
   1  -5   1      156.04      170.81      2.96 o 
   2  -5   1        0.95       -0.19      0.32 o 
   3  -5   1       86.09       98.03      2.12 o 
   4  -5   1       37.00       37.24      1.63 o 
   5  -5   1      103.91      101.22      2.71 o 
   6  -5   1       38.62       42.34      2.26 o 
   7  -5   1        1.60        0.69      1.60 o 
   8  -5   1        0.02        0.58      2.37 o 
 -10  -4   1        3.02        3.74      3.02 o 
  -9  -4   1        0.55        0.03      2.66 o 
  -8  -4   1        1.07       -0.79      0.79 o 
  -7  -4   1       26.80       28.95      1.67 o 
  -6  -4   1        0.64        0.99      0.51 o 
  -5  -4   1       12.71       17.28      0.89 o 
  -4  -4   1       16.27       20.79      0.77 o 
  -3  -4   1      147.77      131.11      2.14 o 
  -2  -4   1        0.73        0.56      0.25 o 
  -1  -4   1        0.40        0.24      0.33 o 
   0  -4   1       82.27       65.33      1.42 o 
   1  -4   1      219.01      225.72      3.81 o 
   2  -4   1        6.94       11.61      0.67 o 
   3  -4   1       21.02       19.82      1.01 o 
   4  -4   1       61.46       69.91      1.94 o 
   5  -4   1       19.68       24.80      1.46 o 
   6  -4   1       39.09       37.06      2.07 o 
   7  -4   1       65.09       70.79      4.24 o 
   8  -4   1        0.25       -0.89      1.44 o 
   9  -4   1        0.00        0.27      1.73 o 
 -10  -3   1       10.58       11.61      1.78 o 
  -9  -3   1        5.59        5.71      1.37 o 
  -8  -3   1       25.10       27.26      1.86 o 
  -7  -3   1       39.53       34.51      1.70 o 
  -6  -3   1       42.40       41.78      1.28 o 
  -5  -3   1      134.64      148.51      2.29 o 
  -4  -3   1       93.85      114.51      1.91 o 
  -3  -3   1      447.39      439.65      5.27 o 
  -2  -3   1      177.31      176.68      2.09 o 
  -1  -3   1      820.99      754.62      9.00 o 
   0  -3   1       75.50       54.33      1.19 o 
   1  -3   1      587.16      572.34      7.69 o 
   2  -3   1      487.43      446.25      5.81 o 
   3  -3   1        4.56        2.91      0.37 o 
   4  -3   1      111.04      136.63      2.29 o 
   5  -3   1       45.15       45.37      1.67 o 
   6  -3   1        0.27       -0.87      0.87 o 
   7  -3   1      109.61      110.01      3.38 o 
   8  -3   1       33.48       34.15      2.63 o 
   9  -3   1        6.99        8.35      1.82 o 
 -10  -2   1        3.47        5.08      1.56 o 
  -9  -2   1       10.37       13.66      1.75 o 
  -8  -2   1        0.36        1.32      1.05 o 
  -7  -2   1      831.77      812.64     12.55 o 
  -6  -2   1      124.64      125.07      2.94 o 
  -5  -2   1        5.75        5.39      0.67 o 
  -4  -2   1      104.09      102.61      1.66 o 
  -3  -2   1      171.88      186.61      2.39 o 
  -2  -2   1      376.46      368.62      3.64 o 
  -1  -2   1       87.13       99.87      1.11 o 
   0  -2   1      447.93      467.22      5.15 o 
   1  -2   1      593.85      543.61      5.45 o 
   2  -2   1        1.58        2.11      0.26 o 
   3  -2   1        6.38        5.27      0.48 o 
   4  -2   1      148.52      174.22      2.70 o 
   5  -2   1        5.79        4.95      0.60 o 
   6  -2   1        7.89        6.66      0.85 o 
   7  -2   1        2.38        0.05      0.73 o 
   8  -2   1       10.88       11.26      1.71 o 
   9  -2   1        0.61        0.63      1.31 o 
  10  -2   1        0.98       -0.46      1.66 o 
 -10  -1   1       13.10       13.92      1.87 o 
  -9  -1   1        0.00        0.02      1.19 o 
  -8  -1   1        0.18        0.31      0.95 o 
  -7  -1   1       69.45       72.47      2.33 o 
  -6  -1   1      412.62      402.65      5.98 o 
  -5  -1   1        1.45        1.12      0.48 o 
  -4  -1   1       11.84       16.86      0.72 o 
  -3  -1   1        1.59        1.45      0.33 o 
  -2  -1   1     1734.71     1841.32     17.84 o 
   0  -1   1       13.91       17.06      0.33 o 
   1  -1   1     3850.97     3813.45     34.99 o 
   2  -1   1        2.70        3.29      0.28 o 
   3  -1   1       67.68       64.13      1.11 o 
   4  -1   1        0.00       -0.30      0.37 o 
   5  -1   1       23.57       27.60      1.83 o 
   6  -1   1      106.66      109.44      2.69 o 
   7  -1   1        1.35       -0.27      0.72 o 
   8  -1   1        0.52        0.14      0.89 o 
   9  -1   1       27.18       32.55      2.66 o 
  10  -1   1        3.46        5.98      2.12 o 
 -10   0   1        0.22        0.39      1.32 o 
  -9   0   1       28.66       33.72      2.56 o 
  -8   0   1        1.60        2.42      1.47 o 
  -7   0   1        4.98        0.98      1.27 o 
  -6   0   1      556.59      603.63      8.41 o 
  -5   0   1       55.81       62.76      1.43 o 
  -4   0   1       80.59       77.12      1.44 o 
  -3   0   1     1408.00     1497.32     14.83 o 
  -2   0   1        0.89        2.01      0.27 o 
  -1   0   1     3934.29     3675.94     47.76 o 
   1   0   1      346.78      374.58      5.83 o 
   2   0   1       72.53       55.41      0.88 o 
   3   0   1       40.74       51.14      0.96 o 
   4   0   1      124.17      124.55      2.39 o 
   5   0   1      376.43      409.51      5.47 o 
   6   0   1       42.32       37.36      1.55 o 
   7   0   1      255.14      232.55      5.78 o 
   8   0   1        0.04       -0.20      1.06 o 
   9   0   1        2.51        6.93      1.98 o 
  10   0   1        0.02       -1.36      1.36 o 
 -10   1   1        0.09       -0.47      1.20 o 
  -9   1   1       23.80       25.32      2.85 o 
  -8   1   1        1.15        1.13      1.37 o 
  -7   1   1        1.49        1.10      0.99 o 
  -6   1   1        0.30        0.41      0.53 o 
  -5   1   1       66.38       56.97      1.70 o 
  -4   1   1      128.13      127.98      2.31 o 
  -3   1   1     1075.91     1129.04     13.90 o 
  -2   1   1      595.60      547.08      6.38 o 
  -1   1   1       54.19       31.78      0.63 o 
   0   1   1     2901.51     2681.71     22.39 o 
   1   1   1      504.68      436.83      4.74 o 
   2   1   1     4164.81     4556.35     44.13 o 
   3   1   1      467.34      520.86      6.24 o 
   4   1   1       38.94       49.51      1.69 o 
   5   1   1      207.40      214.50      5.75 o 
   6   1   1        1.85        1.39      0.54 o 
   7   1   1      367.45      356.29      6.96 o 
   8   1   1      106.56      116.77      5.97 o 
   9   1   1        8.83        9.37      3.81 o 
  10   1   1        7.56        9.58      2.29 o 
 -10   2   1        2.14       -0.42      1.26 o 
  -9   2   1        1.25        0.52      1.10 o 
  -8   2   1       19.49       22.92      2.18 o 
  -7   2   1        4.09        3.89      1.04 o 
  -6   2   1        0.00        0.09      0.71 o 
  -5   2   1       25.91       28.85      1.15 o 
  -4   2   1      285.68      343.81      4.60 o 
  -3   2   1       87.60       77.88      1.44 o 
  -2   2   1     2689.43     2616.51     26.92 o 
  -1   2   1       15.22       17.36      0.46 o 
   0   2   1      160.17      213.77      2.52 o 
   1   2   1        0.94        1.94      0.20 o 
   2   2   1      332.48      392.88      4.09 o 
   3   2   1        2.49        1.52      0.34 o 
   4   2   1      220.30      240.68      3.65 o 
   5   2   1      125.52      122.82      2.80 o 
   6   2   1       34.47       39.56      1.57 o 
   7   2   1      266.58      278.80      5.83 o 
   8   2   1       36.54       31.66      2.75 o 
   9   2   1        2.71        3.64      2.66 o 
  10   2   1        1.73       -2.16      2.16 o 
  -9   3   1        1.24        1.11      1.19 o 
  -8   3   1       12.79       15.82      1.94 o 
  -7   3   1       12.15       11.26      1.60 o 
  -6   3   1       25.83       23.59      1.62 o 
  -5   3   1       37.58       33.14      1.32 o 
  -4   3   1       51.34       57.28      1.38 o 
  -3   3   1      307.35      338.85      4.24 o 
  -2   3   1       16.30       25.52      0.68 o 
  -1   3   1       18.64       27.78      0.66 o 
   0   3   1        9.18        4.85      0.23 o 
   1   3   1      148.00      180.47      2.06 o 
   2   3   1     1185.34     1108.02     10.81 o 
   3   3   1      849.05      959.90     10.93 o 
   4   3   1       29.58       27.67      1.00 o 
   5   3   1       16.75       22.64      1.06 o 
   6   3   1        2.11        3.05      0.62 o 
   7   3   1        0.00       -0.51      0.78 o 
   8   3   1        1.59       -0.23      1.02 o 
   9   3   1        6.24        8.97      2.03 o 
  10   3   1        2.74        8.41      2.95 o 
  -9   4   1        0.68        2.45      1.50 o 
  -8   4   1        4.41        4.79      1.52 o 
  -7   4   1       23.78       15.05      1.60 o 
  -6   4   1        1.97       -0.26      0.80 o 
  -5   4   1        0.80        1.18      0.68 o 
  -4   4   1       28.76       25.30      1.26 o 
  -3   4   1       34.59       28.24      1.10 o 
  -2   4   1        6.24        3.66      0.48 o 
  -1   4   1      456.42      486.67      7.42 o 
   0   4   1      865.44     1019.51     16.95 o 
   1   4   1        3.39        1.00      0.23 o 
   2   4   1        0.41        0.80      0.26 o 
   3   4   1      238.01      273.75      3.43 o 
   4   4   1      216.32      236.64      3.55 o 
   5   4   1        0.46       -0.52      0.52 o 
   6   4   1        9.21        8.90      0.94 o 
   7   4   1       11.48       10.57      1.25 o 
   8   4   1       18.45       22.67      2.05 o 
   9   4   1       57.35       52.08      3.97 o 
  10   4   1       14.97       14.82      3.60 o 
  -9   5   1        3.22        2.95      2.80 o 
  -8   5   1        0.30        1.04      1.23 o 
  -7   5   1       16.78       12.07      1.87 o 
  -6   5   1       17.17       16.61      2.02 o 
  -5   5   1        0.44        1.39      0.79 o 
  -4   5   1       35.24       38.09      2.31 o 
  -3   5   1        3.65        4.74      0.60 o 
  -2   5   1        0.31       -0.02      0.35 o 
  -1   5   1      139.87      132.24      2.17 o 
   0   5   1      461.11      540.65      8.04 o 
   1   5   1       94.81       99.45      2.02 o 
   2   5   1      110.62       85.18      1.51 o 
   3   5   1      522.19      541.19      6.89 o 
   4   5   1        0.81        1.00      0.29 o 
   5   5   1       48.67       49.14      1.64 o 
   6   5   1       11.15       10.86      1.01 o 
   7   5   1        0.07       -0.71      0.71 o 
   8   5   1        1.51        1.04      1.18 o 
   9   5   1       11.24       11.08      2.88 o 
  10   5   1        9.16        9.06      3.31 o 
  -8   6   1        2.14        1.12      1.35 o 
  -7   6   1        1.37        1.41      1.27 o 
  -6   6   1        0.05       -0.94      0.94 o 
  -5   6   1       15.74       15.75      1.68 o 
  -4   6   1       83.22       87.72      2.40 o 
  -3   6   1       52.02       50.67      2.39 o 
  -2   6   1        1.66        2.66      0.45 o 
  -1   6   1       24.24       27.76      1.04 o 
   0   6   1       93.27       84.25      1.40 o 
   1   6   1       60.00       92.34      2.62 o 
   2   6   1        6.52        6.28      0.39 o 
   3   6   1      171.22      154.59      2.31 o 
   4   6   1       18.45       21.91      1.00 o 
   5   6   1       32.07       31.28      1.47 o 
   6   6   1       43.40       41.13      2.10 o 
   7   6   1       14.78       13.61      3.67 o 
   8   6   1        0.02        0.17      1.41 o 
   9   6   1        0.91       -0.02      2.23 o 
  10   6   1        0.24       -0.72      2.45 o 
  -7   7   1       12.28       16.53      1.79 o 
  -6   7   1       13.62       11.19      1.49 o 
  -5   7   1       30.47       33.55      2.99 o 
  -4   7   1       36.98       40.28      2.78 o 
  -3   7   1       49.35       42.13      3.42 o 
  -2   7   1        8.52       11.88      0.92 o 
  -1   7   1       56.91       52.53      1.51 o 
   0   7   1       18.44       21.10      0.98 o 
   1   7   1       85.83      105.83      2.97 o 
   2   7   1       13.70       12.58      0.66 o 
   3   7   1       50.26       42.00      1.56 o 
   4   7   1        6.33        5.08      0.72 o 
   5   7   1        5.60        8.12      0.96 o 
   6   7   1       70.67       59.78      2.63 o 
   7   7   1       40.16       21.71      2.45 o 
   8   7   1        1.11        1.58      2.30 o 
   9   7   1        0.00       -1.49      1.49 o 
  -7   8   1       10.36       11.37      1.88 o 
  -6   8   1        4.66        8.12      1.55 o 
  -5   8   1        0.03       -0.93      0.93 o 
  -4   8   1       38.77       47.61      2.22 o 
  -3   8   1       51.38       51.91      1.98 o 
  -2   8   1       36.02       31.50      1.46 o 
  -1   8   1        4.24        3.75      1.33 o 
   0   8   1        0.00        0.44      0.48 o 
   1   8   1        8.99        7.78      0.86 o 
   2   8   1       36.94       43.43      3.02 o 
   3   8   1      303.05      284.00      8.24 o 
   4   8   1       21.07       25.01      1.48 o 
   5   8   1       48.21       54.61      2.89 o 
   6   8   1        7.47        3.56      1.04 o 
   7   8   1        2.21       -0.88      1.21 o 
   8   8   1        0.10       -0.36      1.37 o 
   9   8   1        0.17       -1.70      2.52 o 
  -6   9   1        0.09        1.56      1.39 o 
  -5   9   1        3.88        2.43      1.20 o 
  -4   9   1        1.91        0.34      0.94 o 
  -3   9   1        0.28       -0.34      0.69 o 
  -2   9   1       23.01       25.34      1.35 o 
  -1   9   1        2.78        1.34      0.53 o 
   0   9   1        0.61        0.14      0.47 o 
   2   9   1       33.22       45.32      3.31 o 
   3   9   1       33.42       34.22      1.47 o 
   4   9   1       61.27       73.44      2.05 o 
   5   9   1       19.80       19.16      1.49 o 
   6   9   1        1.26       -0.17      0.86 o 
   7   9   1       11.55       12.64      2.00 o 
   8   9   1        1.04        3.28      1.68 o 
  -4  10   1       12.36       15.58      1.65 o 
  -3  10   1       11.65       14.52      1.43 o 
  -2  10   1        6.34        6.99      1.08 o 
  -1  10   1        1.82        0.06      0.76 o 
   0  10   1        2.87        2.52      0.71 o 
   3  10   1        4.91        2.26      0.66 o 
   4  10   1       45.48       42.84      2.45 o 
   5  10   1        7.78        5.70      2.37 o 
   6  10   1       11.67       13.63      1.48 o 
   7  10   1        2.78        5.05      1.66 o 
  -3  11   1       11.30       15.13      1.97 o 
  -2  11   1        1.64       -0.18      1.00 o 
  -1  11   1        4.31        4.42      1.00 o 
   0  11   1        1.50        1.01      1.01 o 
   4  11   1        1.27        1.87      0.81 o 
   5  11   1        1.47        1.80      1.02 o 
   6  11   1        1.63        0.48      1.17 o 
   4  12   1        0.04        0.77      0.76 o 
  -5 -11   2        0.19        0.87      1.00 o 
  -4 -11   2        3.01        3.91      0.96 o 
  -3 -11   2        1.13        1.73      0.66 o 
   0 -11   2        0.31        0.43      0.61 o 
   1 -11   2        0.02        0.71      1.08 o 
   2 -11   2        0.36        0.74      1.04 o 
  -6 -10   2        7.22       14.10      2.88 o 
  -5 -10   2       21.09       23.47      2.03 o 
  -4 -10   2        9.95        8.58      1.27 o 
  -3 -10   2       10.41       10.33      1.02 o 
   0 -10   2        0.21       -0.08      0.55 o 
   1 -10   2        2.03        2.97      1.08 o 
   2 -10   2        0.09       -0.18      0.93 o 
   3 -10   2        0.00        0.71      1.14 o 
   4 -10   2        0.35       -1.15      1.73 o 
  -8  -9   2        5.39        4.16      1.82 o 
  -7  -9   2        0.29        1.23      1.38 o 
  -6  -9   2        0.38        0.38      0.88 o 
  -5  -9   2       16.57       21.79      2.09 o 
  -4  -9   2       32.23       31.03      1.54 o 
  -3  -9   2       81.17       76.95      2.69 o 
  -2  -9   2       13.28       11.48      0.96 o 
   0  -9   2        0.89        0.63      0.58 o 
   1  -9   2        0.34       -0.53      0.69 o 
   2  -9   2        0.83        0.05      0.67 o 
   3  -9   2       18.10       17.98      1.50 o 
   4  -9   2       31.19       34.87      3.45 o 
   5  -9   2        0.06        0.76      1.31 o 
  -8  -8   2        4.76        4.46      1.76 o 
  -7  -8   2        1.04        1.97      1.31 o 
  -6  -8   2       32.35       42.92      2.39 o 
  -5  -8   2        7.73        9.98      1.61 o 
  -4  -8   2        0.97       -0.43      0.63 o 
  -3  -8   2       72.76       80.37      2.15 o 
  -2  -8   2       39.29       31.15      2.37 o 
  -1  -8   2        0.99        1.44      0.51 o 
   0  -8   2      166.25      157.39      4.11 o 
   1  -8   2       31.25       29.84      1.31 o 
   2  -8   2        2.41        0.53      0.80 o 
   3  -8   2        1.21        1.41      0.80 o 
   4  -8   2       10.53        8.90      1.52 o 
   5  -8   2       15.30       16.47      2.03 o 
   6  -8   2        0.01       -1.31      1.31 o 
  -9  -7   2        1.23       -0.52      1.55 o 
  -8  -7   2        3.49        3.61      1.72 o 
  -7  -7   2       11.95       16.28      2.73 o 
  -6  -7   2       34.11       47.49      2.51 o 
  -5  -7   2        0.52        0.43      0.72 o 
  -4  -7   2       21.54       26.19      1.48 o 
  -3  -7   2       59.16       60.08      1.79 o 
  -2  -7   2       18.58       13.59      0.83 o 
  -1  -7   2       11.19       10.58      0.76 o 
   0  -7   2       15.77       17.36      0.69 o 
   1  -7   2       23.63       21.18      1.14 o 
   2  -7   2      195.10      208.55      4.65 o 
   3  -7   2       15.32       16.36      1.50 o 
   4  -7   2        3.31        4.42      1.07 o 
   5  -7   2        6.31        9.34      1.62 o 
   6  -7   2        0.69        2.66      1.42 o 
   7  -7   2        0.01        0.18      1.58 o 
  -9  -6   2        1.58        3.44      1.81 o 
  -8  -6   2       13.92       15.90      2.38 o 
  -7  -6   2       48.58       36.53      3.03 o 
  -6  -6   2       19.21       21.75      2.06 o 
  -5  -6   2        0.33        1.86      0.69 o 
  -4  -6   2        6.80        5.59      0.80 o 
  -3  -6   2       41.73       50.74      1.47 o 
  -2  -6   2        3.24        3.06      0.36 o 
   0  -6   2      296.93      320.18      5.03 o 
   1  -6   2       39.18       36.42      1.14 o 
   2  -6   2      231.46      241.70      3.83 o 
   3  -6   2      134.84      137.38      3.07 o 
   4  -6   2      102.75      100.10      4.47 o 
   5  -6   2        0.10       -0.83      0.96 o 
   6  -6   2       19.38       19.37      2.29 o 
   7  -6   2        0.89        0.87      1.45 o 
   8  -6   2        5.22        2.30      2.30 o 
 -10  -5   2       33.72       42.87      5.47 o 
  -9  -5   2       21.08       15.68      3.31 o 
  -8  -5   2        0.21        2.76      1.57 o 
  -7  -5   2        9.38       14.32      1.53 o 
  -6  -5   2       15.79       21.00      1.14 o 
  -5  -5   2       99.16       93.98      1.90 o 
  -4  -5   2        4.01        3.97      0.56 o 
  -3  -5   2       32.11       35.81      1.24 o 
  -2  -5   2        6.15        8.28      0.51 o 
  -1  -5   2       99.46       80.37      1.27 o 
   0  -5   2      384.70      406.15      5.57 o 
   1  -5   2       10.17       12.18      0.56 o 
   2  -5   2       21.26       21.15      0.88 o 
   3  -5   2      129.89      120.90      2.47 o 
   4  -5   2      199.42      207.54      4.35 o 
   5  -5   2      143.69      140.45      4.82 o 
   6  -5   2       14.30       10.31      1.62 o 
   7  -5   2        2.26        2.58      1.31 o 
   8  -5   2        0.00        3.17      3.45 o 
 -10  -4   2       21.90       19.57      4.17 o 
  -9  -4   2        1.47        2.45      2.16 o 
  -8  -4   2       12.28       14.76      1.43 o 
  -7  -4   2       50.08       53.70      2.14 o 
  -6  -4   2       37.42       30.38      1.30 o 
  -5  -4   2       51.67       55.94      1.47 o 
  -4  -4   2       39.94       42.82      1.51 o 
  -3  -4   2        7.98        6.25      0.44 o 
  -2  -4   2        1.26        0.96      0.26 o 
  -1  -4   2        2.82        1.92      0.24 o 
   0  -4   2       62.01       59.06      1.09 o 
   1  -4   2       79.38       77.45      1.27 o 
   2  -4   2       19.94       21.07      0.87 o 
   3  -4   2        0.48        0.58      0.46 o 
   4  -4   2        7.84       10.25      1.03 o 
   5  -4   2       60.76       50.43      1.98 o 
   6  -4   2      124.59      118.96      3.40 o 
   7  -4   2        0.15       -0.30      0.91 o 
   8  -4   2       30.68       34.26      3.34 o 
   9  -4   2        1.17        1.10      1.83 o 
 -10  -3   2        0.89        0.41      3.09 o 
  -9  -3   2        6.22        8.51      1.50 o 
  -8  -3   2        0.91        1.33      0.95 o 
  -7  -3   2      123.24      128.05      3.33 o 
  -6  -3   2        9.30        8.05      0.81 o 
  -5  -3   2        2.17        1.34      0.46 o 
  -4  -3   2     1005.99     1004.13     11.59 o 
  -3  -3   2      152.18      141.87      2.21 o 
  -2  -3   2      193.85      176.55      2.25 o 
  -1  -3   2       53.09       49.12      0.79 o 
   0  -3   2      108.05       95.83      1.27 o 
   2  -3   2      477.91      465.37      6.62 o 
   3  -3   2       98.14      110.04      1.83 o 
   4  -3   2        0.55        0.79      0.44 o 
   5  -3   2       46.53       44.02      1.52 o 
   6  -3   2       36.60       38.52      1.71 o 
   7  -3   2       38.42       29.52      2.01 o 
   8  -3   2       75.17       76.48      3.68 o 
   9  -3   2        4.73        4.26      1.57 o 
 -10  -2   2        1.46        1.46      1.40 o 
  -9  -2   2       27.19       27.35      2.26 o 
  -8  -2   2       88.50       85.29      3.15 o 
  -7  -2   2      588.99      581.98     12.54 o 
  -6  -2   2      111.24      108.18      2.20 o 
  -5  -2   2       39.92       34.43      1.14 o 
  -4  -2   2        7.01        8.44      0.57 o 
  -3  -2   2       99.15      107.59      1.87 o 
  -2  -2   2       55.56       64.62      0.99 o 
  -1  -2   2     1570.43     1529.12     14.00 o 
   0  -2   2      534.54      491.16      5.20 o 
   1  -2   2        7.52        8.82      0.34 o 
   2  -2   2        0.03        1.09      0.29 o 
   3  -2   2       46.07       60.93      1.18 o 
   4  -2   2      453.74      488.74      6.17 o 
   5  -2   2        8.46       10.94      0.77 o 
   6  -2   2        7.94        8.01      0.92 o 
   7  -2   2        7.02        6.17      0.97 o 
   8  -2   2        4.25        2.86      1.04 o 
   9  -2   2        2.97        2.01      1.37 o 
  10  -2   2        3.57        4.50      1.79 o 
 -10  -1   2        5.03        6.09      1.68 o 
  -9  -1   2        1.66        1.82      1.12 o 
  -8  -1   2        0.63        0.60      0.99 o 
  -7  -1   2      143.30      143.59      3.28 o 
  -6  -1   2        3.00        3.66      0.64 o 
  -5  -1   2      315.05      314.95      4.39 o 
  -4  -1   2       70.88       76.71      1.65 o 
  -3  -1   2      122.71      110.17      1.77 o 
  -2  -1   2      881.82      902.34      8.95 o 
  -1  -1   2      514.10      435.60      4.68 o 
   0  -1   2     1796.15     1853.07     17.93 o 
   1  -1   2     3508.05     3426.53     31.45 o 
   2  -1   2       87.00       73.44      1.04 o 
   3  -1   2      277.16      351.07      3.93 o 
   4  -1   2      196.03      170.71      2.64 o 
   5  -1   2        2.19        0.95      0.46 o 
   6  -1   2       47.13       54.99      2.26 o 
   7  -1   2       49.69       49.96      2.07 o 
   8  -1   2       17.46       13.36      1.46 o 
   9  -1   2       27.01       26.18      2.50 o 
  10  -1   2        2.38        2.81      1.66 o 
 -10   0   2        7.43       10.07      2.34 o 
  -9   0   2       37.55       36.70      2.66 o 
  -8   0   2        0.74        1.67      1.09 o 
  -7   0   2        0.63        0.71      0.80 o 
  -6   0   2       58.96       55.84      1.57 o 
  -5   0   2       69.42       78.85      1.60 o 
  -4   0   2      253.39      258.74      3.61 o 
  -2   0   2      220.92      204.30      2.67 o 
  -1   0   2     7902.40     7817.26     85.68 o 
   0   0   2     1170.52      888.93      8.74 o 
   1   0   2     1571.09     1347.70     12.38 o 
   2   0   2       91.75       77.53      1.20 o 
   3   0   2      853.73      852.99      9.95 o 
   4   0   2      420.67      472.74      5.99 o 
   5   0   2      125.84      111.94      2.15 o 
   6   0   2       80.45       68.64      1.95 o 
   7   0   2      169.76      185.05      4.95 o 
   8   0   2       27.11       21.79      2.59 o 
   9   0   2        6.31        4.96      1.50 o 
  10   0   2        0.03       -0.30      1.39 o 
 -10   1   2        6.57        6.52      1.49 o 
  -9   1   2       11.45       10.48      1.73 o 
  -8   1   2       29.59       32.36      2.37 o 
  -7   1   2        3.37        1.74      0.82 o 
  -6   1   2        1.71        1.43      0.63 o 
  -5   1   2       51.94       47.68      1.48 o 
  -4   1   2      649.24      708.06      9.28 o 
  -3   1   2       38.99       46.52      1.18 o 
  -2   1   2      279.12      240.92      3.33 o 
  -1   1   2     2269.20     2147.48     20.72 o 
   0   1   2      577.26      538.80      4.60 o 
   1   1   2     1523.05     1701.70     16.48 o 
   2   1   2     1951.34     1912.91     21.18 o 
   3   1   2       50.76       51.82      1.22 o 
   4   1   2      127.38      155.61      3.09 o 
   5   1   2       64.92       65.80      1.56 o 
   6   1   2        1.25        0.84      0.55 o 
   7   1   2      510.13      520.34      9.35 o 
   8   1   2       37.63       36.72      3.05 o 
   9   1   2       10.48        7.29      1.97 o 
  10   1   2        1.72       -0.06      1.68 o 
 -10   2   2        1.30        1.14      1.27 o 
  -9   2   2       18.85       22.80      2.02 o 
  -8   2   2        1.82        1.67      1.04 o 
  -7   2   2       14.09       15.71      1.21 o 
  -6   2   2        5.59        3.78      0.82 o 
  -5   2   2       71.66       60.79      1.61 o 
  -4   2   2       29.51       41.08      1.41 o 
  -3   2   2       12.44       17.50      0.74 o 
  -2   2   2      432.40      426.28      4.83 o 
  -1   2   2       77.93      103.26      1.31 o 
   0   2   2      407.14      427.25      3.72 o 
   1   2   2     5187.30     5191.33     47.60 o 
   2   2   2     6454.05     6661.22     69.01 o 
   4   2   2      474.43      568.86      7.51 o 
   5   2   2      189.84      217.89      3.57 o 
   6   2   2       74.42       84.04      2.09 o 
   7   2   2       82.69       83.06      2.77 o 
   8   2   2        4.21        6.47      2.09 o 
   9   2   2       11.72       11.59      2.81 o 
  10   2   2        5.94        7.28      2.23 o 
  -9   3   2        4.25        3.41      1.28 o 
  -8   3   2       45.02       34.98      2.24 o 
  -7   3   2      225.72      217.27      6.47 o 
  -6   3   2       14.27       10.63      1.03 o 
  -5   3   2        3.25        2.26      0.59 o 
  -4   3   2       79.68       79.53      1.88 o 
  -3   3   2       55.05       43.57      1.26 o 
  -2   3   2       71.98       87.79      1.52 o 
  -1   3   2     1041.30      983.36     10.31 o 
   0   3   2       34.12       37.84      0.63 o 
   1   3   2      380.13      386.81      3.87 o 
   2   3   2     1429.16     1493.65     15.41 o 
   3   3   2      956.56     1063.28     12.10 o 
   4   3   2     2116.68     2381.32     26.55 o 
   5   3   2       58.16       66.20      1.64 o 
   6   3   2       24.32       20.58      1.14 o 
   7   3   2      197.61      217.14      6.16 o 
   8   3   2       18.26       20.69      1.99 o 
   9   3   2       29.65       38.70      3.52 o 
  10   3   2       11.82        6.90      2.19 o 
  -9   4   2        2.96        5.18      1.64 o 
  -8   4   2        1.72        3.70      1.26 o 
  -7   4   2       10.32        8.83      1.24 o 
  -6   4   2        8.09        5.30      1.09 o 
  -5   4   2        3.07        3.53      0.64 o 
  -4   4   2        0.42       -0.17      0.48 o 
  -3   4   2       81.55       82.35      1.67 o 
  -2   4   2       47.06       44.15      1.12 o 
  -1   4   2      197.21      232.80      2.97 o 
   0   4   2     3728.32     3793.67     41.29 o 
   1   4   2       63.29       65.06      0.86 o 
   2   4   2       30.81       35.04      0.72 o 
   3   4   2      871.18      885.05     10.06 o 
   4   4   2      146.42      122.99      3.14 o 
   5   4   2      336.66      360.88      6.46 o 
   6   4   2        2.89        5.52      0.82 o 
   7   4   2        2.14        1.72      0.86 o 
   8   4   2       19.63       15.70      1.82 o 
   9   4   2        0.69        1.87      1.47 o 
  10   4   2       30.26       29.35      4.60 o 
  -9   5   2        0.37        3.77      1.63 o 
  -8   5   2        7.75        3.32      1.46 o 
  -7   5   2        2.49        3.30      1.14 o 
  -6   5   2       50.37       48.80      2.17 o 
  -5   5   2      145.29      136.72      3.22 o 
  -4   5   2       86.67       76.27      1.76 o 
  -3   5   2       81.00       73.67      1.98 o 
  -2   5   2       40.40       50.54      1.26 o 
  -1   5   2      779.61      819.90     10.99 o 
   0   5   2     1797.27     1851.57     26.86 o 
   1   5   2       31.62       26.15      0.64 o 
   2   5   2        0.34        0.31      0.20 o 
   3   5   2       49.50       45.64      0.92 o 
   4   5   2      230.46      218.35      3.00 o 
   5   5   2      139.01      173.83      3.02 o 
   6   5   2       83.30       88.31      2.35 o 
   7   5   2       16.34       16.65      3.04 o 
   8   5   2        2.64        2.77      1.18 o 
   9   5   2        5.59        6.33      2.59 o 
  10   5   2      105.68      122.00      8.06 o 
  -8   6   2        3.31        3.81      1.52 o 
  -7   6   2        2.22        3.61      1.18 o 
  -6   6   2        0.04       -0.02      0.86 o 
  -5   6   2        0.56       -0.07      1.00 o 
  -4   6   2       56.97       51.65      2.05 o 
  -3   6   2      322.72      326.25      5.38 o 
  -2   6   2       45.17       49.22      1.31 o 
  -1   6   2       31.69       27.90      0.80 o 
   0   6   2       49.01       37.39      0.85 o 
   1   6   2       85.61       78.31      1.39 o 
   2   6   2       63.89       67.33      1.16 o 
   3   6   2       12.89       14.56      0.63 o 
   4   6   2      101.46       91.96      1.82 o 
   5   6   2       10.97       12.44      0.95 o 
   6   6   2      238.68      207.39      5.73 o 
   7   6   2        7.85        8.48      3.17 o 
   8   6   2        7.39       10.19      2.16 o 
   9   6   2        3.04        2.28      2.45 o 
  10   6   2        0.77        0.43      2.45 o 
  -7   7   2        7.17        6.35      1.37 o 
  -6   7   2        0.09       -0.87      0.87 o 
  -5   7   2        8.05       12.34      1.43 o 
  -4   7   2       12.45       14.83      1.21 o 
  -3   7   2       62.46       67.78      2.15 o 
  -2   7   2       58.18       62.17      1.78 o 
  -1   7   2        9.07       12.40      0.62 o 
   0   7   2       63.60       67.17      1.30 o 
   1   7   2        2.77        2.17      0.36 o 
   2   7   2       64.32       64.07      1.29 o 
   3   7   2      160.36      163.09      2.79 o 
   4   7   2        7.33        8.03      0.85 o 
   5   7   2       87.95       71.78      3.13 o 
   6   7   2      110.67      101.72      6.55 o 
   7   7   2        4.14        5.78      1.66 o 
   8   7   2        1.39       -0.47      1.41 o 
   9   7   2        0.04       -1.15      1.55 o 
  -7   8   2        1.09        1.42      1.28 o 
  -6   8   2        0.08        0.52      1.37 o 
  -5   8   2        5.44        5.33      1.18 o 
  -4   8   2       21.94       20.05      3.05 o 
  -3   8   2      128.37      108.40      2.85 o 
  -2   8   2       23.91       18.85      1.16 o 
  -1   8   2        0.27        0.46      0.47 o 
   0   8   2        0.35        0.06      0.30 o 
   1   8   2       13.67        9.51      0.69 o 
   2   8   2       74.12       73.46      2.39 o 
   3   8   2      594.55      636.09     10.02 o 
   4   8   2       53.92       61.97      1.92 o 
   5   8   2       26.90       23.57      1.46 o 
   6   8   2        5.71        7.00      1.21 o 
   7   8   2        2.41        3.24      1.52 o 
   8   8   2        8.77       12.77      2.21 o 
   9   8   2        0.16        3.72      2.09 o 
  -6   9   2        0.41       -1.43      1.43 o 
  -5   9   2        0.09        0.48      1.05 o 
  -4   9   2        0.10        1.73      0.95 o 
  -3   9   2        4.26        3.41      0.85 o 
  -2   9   2       60.27       68.33      2.03 o 
  -1   9   2        1.60        0.31      0.51 o 
   0   9   2       98.99       80.51      2.19 o 
   1   9   2        2.18        0.34      0.45 o 
   2   9   2        0.00        0.46      0.42 o 
   3   9   2       98.27      117.16      3.38 o 
   4   9   2       12.27       10.08      0.91 o 
   5   9   2       59.77       53.97      2.33 o 
   6   9   2        4.72        6.96      1.18 o 
   7   9   2        2.40        1.17      1.31 o 
   8   9   2        3.45        5.60      1.86 o 
  -5  10   2        2.90        4.88      2.95 o 
  -4  10   2       23.79       24.71      2.01 o 
  -3  10   2        2.85        2.78      0.90 o 
  -2  10   2        5.68        4.21      1.11 o 
  -1  10   2       13.90       14.54      1.42 o 
   0  10   2       21.36       25.47      1.87 o 
   2  10   2        1.02        2.88      0.72 o 
   3  10   2        0.00        0.09      0.58 o 
   4  10   2        1.66        4.04      1.00 o 
   5  10   2        0.10        0.61      0.96 o 
   6  10   2        7.20        7.78      1.26 o 
   7  10   2        2.72        3.12      3.09 o 
  -3  11   2        0.37        0.14      1.44 o 
  -2  11   2        1.86        1.36      1.04 o 
  -1  11   2        3.70        5.80      1.65 o 
   0  11   2       10.06        9.92      1.06 o 
   3  11   2        2.16        2.72      0.76 o 
   4  11   2        0.04        1.15      1.15 o 
   5  11   2        0.46        2.11      1.22 o 
   6  11   2       43.94       44.36      3.09 o 
  -1  12   2        5.17        9.34      1.37 o 
   4  12   2        4.84        3.90      1.15 o 
  -4 -11   3       15.89       16.40      1.57 o 
  -3 -11   3        3.93        2.45      0.76 o 
   0 -11   3        0.09       -0.07      0.86 o 
   1 -11   3        4.71        3.35      1.00 o 
  -6 -10   3        4.15        0.14      1.87 o 
  -5 -10   3       17.11       16.76      1.88 o 
  -4 -10   3        0.39        0.14      0.81 o 
  -3 -10   3        6.08        4.68      0.92 o 
  -2 -10   3       19.56       22.16      1.32 o 
  -1 -10   3        2.23        2.31      0.52 o 
   0 -10   3        0.15       -0.07      0.59 o 
   1 -10   3        7.95        9.23      1.24 o 
   2 -10   3        0.01        0.38      1.00 o 
   3 -10   3        0.02       -1.15      1.15 o 
  -7  -9   3        0.68       -0.37      1.35 o 
  -6  -9   3        3.91        4.52      2.37 o 
  -5  -9   3        9.48        8.44      1.16 o 
  -4  -9   3        5.70        5.25      1.94 o 
  -3  -9   3        5.13        5.12      1.22 o 
  -2  -9   3       43.99       47.28      1.93 o 
  -1  -9   3        0.04       -0.51      0.51 o 
   0  -9   3        2.85        1.48      0.69 o 
   1  -9   3       12.91       12.37      1.35 o 
   2  -9   3        4.30        4.79      0.94 o 
   3  -9   3       27.04       25.06      1.77 o 
   4  -9   3       14.06       15.52      3.38 o 
   5  -9   3        0.39       -0.74      1.21 o 
  -8  -8   3        2.12        1.34      3.52 o 
  -7  -8   3       12.11       13.32      2.07 o 
  -6  -8   3       25.10       19.48      2.11 o 
  -5  -8   3        3.17        5.41      1.05 o 
  -4  -8   3        0.47        1.58      0.72 o 
  -3  -8   3        0.06       -0.36      0.63 o 
  -2  -8   3       19.34       17.87      0.99 o 
  -1  -8   3       38.80       36.71      1.62 o 
   0  -8   3        0.05        0.65      0.40 o 
   1  -8   3        2.21        2.05      0.64 o 
   2  -8   3       10.70        9.76      1.07 o 
   3  -8   3        5.66        8.06      1.15 o 
   4  -8   3       29.84       32.87      7.91 o 
   5  -8   3        3.32        1.47      1.37 o 
   6  -8   3        5.28        7.02      1.86 o 
  -9  -7   3        0.27       -0.69      1.66 o 
  -8  -7   3        1.26        2.33      1.68 o 
  -7  -7   3       17.13       12.69      2.03 o 
  -6  -7   3        0.23       -0.80      0.80 o 
  -5  -7   3        4.35        5.41      1.02 o 
  -4  -7   3       48.59       52.54      2.53 o 
  -3  -7   3       73.81       78.05      1.98 o 
  -2  -7   3       29.40       29.96      0.94 o 
  -1  -7   3       56.36       58.09      1.23 o 
   0  -7   3        1.00        1.04      0.39 o 
   1  -7   3        1.03        0.57      0.57 o 
   2  -7   3       77.46       72.41      2.33 o 
   3  -7   3        1.31        1.33      0.82 o 
   4  -7   3       25.77       23.97      1.84 o 
   5  -7   3        0.99        0.07      1.11 o 
   6  -7   3        2.35        5.70      1.63 o 
   7  -7   3        6.08        6.20      1.98 o 
  -9  -6   3        1.63        3.88      2.45 o 
  -8  -6   3        2.18        0.42      4.32 o 
  -7  -6   3        4.49        2.26      1.41 o 
  -6  -6   3        0.23        1.41      1.13 o 
  -5  -6   3        1.91        2.84      0.77 o 
  -4  -6   3       15.84       22.95      1.07 o 
  -3  -6   3        5.90        8.26      0.54 o 
  -2  -6   3       15.68       15.48      0.75 o 
  -1  -6   3      117.39      131.51      2.70 o 
   0  -6   3       52.85       41.14      1.03 o 
   1  -6   3      200.65      218.11      4.76 o 
   2  -6   3        4.62        3.23      0.55 o 
   3  -6   3       61.83       58.44      2.24 o 
   4  -6   3        2.67        2.60      0.93 o 
   5  -6   3        0.02        0.09      1.06 o 
   6  -6   3        0.46       -1.17      1.17 o 
   7  -6   3        0.22       -0.86      1.32 o 
   8  -6   3        2.26        3.02      2.45 o 
 -10  -5   3        0.86       -0.29      2.59 o 
  -9  -5   3       18.92       18.13      3.45 o 
  -8  -5   3        0.00       -0.19      1.35 o 
  -7  -5   3        3.70        3.42      1.52 o 
  -6  -5   3        4.06        3.51      0.70 o 
  -5  -5   3       16.53       20.08      0.95 o 
  -3  -5   3      271.60      318.63      4.32 o 
  -2  -5   3      126.29      132.39      1.84 o 
  -1  -5   3      248.96      266.86      3.96 o 
   0  -5   3      263.47      263.61      3.87 o 
   1  -5   3      378.36      390.36      4.68 o 
   2  -5   3       41.71       36.92      1.18 o 
   3  -5   3      124.94      117.94      2.60 o 
   4  -5   3      276.89      287.25      5.88 o 
   5  -5   3       21.80       23.66      1.79 o 
   6  -5   3        0.00        2.20      1.27 o 
   7  -5   3       28.09       28.81      2.44 o 
   8  -5   3        8.00        5.80      2.11 o 
 -10  -4   3       53.71       61.87      6.33 o 
  -9  -4   3       23.25       24.60      4.03 o 
  -8  -4   3        1.26        0.81      1.18 o 
  -7  -4   3        2.02        1.30      0.80 o 
  -6  -4   3       34.87       38.29      1.53 o 
  -5  -4   3      142.55      175.32      3.05 o 
  -4  -4   3      141.79      160.49      2.63 o 
  -3  -4   3      677.27      695.47      8.04 o 
  -2  -4   3        0.61        0.42      0.29 o 
  -1  -4   3      113.24       92.06      1.81 o 
   0  -4   3      183.22      233.21      2.87 o 
   2  -4   3       51.95       40.69      1.57 o 
   3  -4   3       27.79       20.56      0.82 o 
   4  -4   3      125.22      119.46      4.19 o 
   5  -4   3      190.46      184.17      4.28 o 
   6  -4   3       44.51       43.49      2.23 o 
   7  -4   3       18.26       19.11      1.74 o 
   8  -4   3        4.37        4.74      1.86 o 
   9  -4   3        4.17        5.75      2.30 o 
 -10  -3   3       22.40       16.98      4.03 o 
  -9  -3   3        5.65        9.08      1.53 o 
  -8  -3   3        0.28        0.53      0.90 o 
  -7  -3   3      120.48      117.90      3.84 o 
  -6  -3   3      559.39      592.49      8.20 o 
  -5  -3   3        2.33        0.59      0.47 o 
  -4  -3   3       48.23       54.32      1.48 o 
  -3  -3   3       14.91       15.64      0.68 o 
  -2  -3   3       26.13       22.37      0.69 o 
  -1  -3   3      423.87      431.31      5.02 o 
   0  -3   3      104.21      150.26      2.14 o 
   1  -3   3      551.22      517.13      6.53 o 
   2  -3   3      685.01      778.13     10.71 o 
   3  -3   3       15.41       13.23      0.83 o 
   4  -3   3        0.30        0.36      0.43 o 
   5  -3   3       49.75       51.64      2.24 o 
   6  -3   3      163.87      163.51      3.45 o 
   7  -3   3      129.43      130.32      3.77 o 
   8  -3   3        0.01        0.78      1.29 o 
   9  -3   3        0.68        1.60      1.66 o 
 -10  -2   3        4.91        5.43      1.56 o 
  -9  -2   3        7.95        8.66      1.59 o 
  -8  -2   3        7.45        6.16      1.29 o 
  -7  -2   3      100.03      107.96      3.09 o 
  -6  -2   3      155.96      158.45      3.02 o 
  -5  -2   3        4.58        5.51      0.58 o 
  -4  -2   3       41.26       47.89      1.26 o 
  -3  -2   3       73.06       73.14      1.34 o 
  -2  -2   3      514.58      528.40      5.88 o 
  -1  -2   3      156.73      161.87      1.97 o 
   0  -2   3     1253.97     1260.60     13.06 o 
   1  -2   3      154.58      142.60      1.97 o 
   2  -2   3      216.35      164.84      3.96 o 
   3  -2   3     1077.28     1116.98     15.60 o 
   4  -2   3      105.96       95.86      1.83 o 
   5  -2   3        6.95        7.24      0.66 o 
   6  -2   3       99.49      103.23      2.56 o 
   7  -2   3       69.30       70.85      2.33 o 
   8  -2   3       41.39       37.93      2.66 o 
   9  -2   3        1.41        3.05      2.37 o 
  10  -2   3        5.76        7.43      2.35 o 
 -10  -1   3        0.29        2.67      1.43 o 
  -9  -1   3        2.36        2.08      1.28 o 
  -8  -1   3        0.33       -0.93      0.94 o 
  -7  -1   3       85.46       76.49      2.58 o 
  -6  -1   3      114.92      105.68      2.20 o 
  -5  -1   3      247.38      266.93      4.20 o 
  -4  -1   3       55.72       58.48      1.43 o 
  -3  -1   3      344.64      376.25      5.15 o 
  -2  -1   3      188.80      130.29      1.75 o 
  -1  -1   3     2726.04     2538.14     24.49 o 
   0  -1   3    14744.41    13818.20    126.29 o 
   1  -1   3     4686.86     4649.06     47.90 o 
   2  -1   3      496.05      521.69      4.93 o 
   3  -1   3      223.64      235.25      3.05 o 
   4  -1   3       64.11       64.60      1.58 o 
   5  -1   3        1.41        1.02      0.46 o 
   6  -1   3      186.24      173.51      3.80 o 
   7  -1   3      206.96      193.26      3.99 o 
   8  -1   3       13.60       11.73      1.60 o 
   9  -1   3        8.64        8.99      1.73 o 
  10  -1   3        4.64        5.34      2.27 o 
 -10   0   3        7.31        6.46      1.73 o 
  -9   0   3       21.21       19.22      2.05 o 
  -8   0   3        3.98        5.79      1.31 o 
  -7   0   3       28.22       23.78      1.79 o 
  -6   0   3        7.68        7.74      0.96 o 
  -5   0   3       11.71        9.09      0.71 o 
  -4   0   3        1.15        0.10      0.36 o 
  -3   0   3     1105.19     1163.75     13.32 o 
  -2   0   3     3764.38     3791.06     50.26 o 
  -1   0   3     1095.65     1144.08     11.88 o 
   0   0   3      268.50      368.67      3.80 o 
   1   0   3     2043.16     1840.56     18.95 o 
   2   0   3      243.74      268.91      2.86 o 
   3   0   3       53.29       49.78      1.12 o 
   4   0   3       85.52       92.67      2.61 o 
   5   0   3        5.21        5.58      0.62 o 
   6   0   3       16.74       21.11      1.21 o 
   7   0   3       31.47       31.80      2.17 o 
   8   0   3       58.61       64.86      2.77 o 
   9   0   3        8.59        8.77      1.71 o 
  10   0   3        6.80        4.52      3.31 o 
 -10   1   3        0.12        0.64      1.41 o 
  -9   1   3       12.72       13.42      1.90 o 
  -8   1   3       17.55       17.81      1.88 o 
  -7   1   3       44.92       39.99      2.04 o 
  -6   1   3       25.72       24.07      1.25 o 
  -5   1   3      196.86      190.69      3.34 o 
  -4   1   3      122.14      134.99      2.30 o 
  -3   1   3      590.77      669.61      8.66 o 
  -2   1   3      125.17      137.02      2.16 o 
  -1   1   3     1396.80     1403.45     14.53 o 
   0   1   3       18.93       27.12      0.59 o 
   1   1   3     1542.22     1614.04     14.81 o 
   2   1   3      161.35      139.13      2.02 o 
   3   1   3        5.62        5.37      0.46 o 
   4   1   3       18.19       27.47      1.12 o 
   5   1   3        3.35        3.07      0.52 o 
   6   1   3      205.53      205.85      3.66 o 
   7   1   3      318.90      298.04      6.13 o 
   8   1   3        0.30        1.69      1.45 o 
   9   1   3        0.97       -0.98      1.37 o 
  10   1   3        0.28        1.15      1.87 o 
 -10   2   3        0.20        0.47      1.29 o 
  -9   2   3        1.34        1.91      1.80 o 
  -8   2   3        0.01       -0.58      0.90 o 
  -7   2   3       92.46       80.79      2.62 o 
  -6   2   3       10.93        9.63      0.95 o 
  -5   2   3       20.40       22.78      1.15 o 
  -4   2   3       16.83       18.75      0.95 o 
  -3   2   3       65.87       60.83      1.57 o 
  -2   2   3        2.06        1.49      0.31 o 
  -1   2   3     1733.92     1669.26     15.42 o 
   0   2   3      797.62      800.07      7.15 o 
   1   2   3     2739.66     2784.56     24.21 o 
   2   2   3       64.60       82.75      1.20 o 
   3   2   3      994.95     1050.75     13.10 o 
   4   2   3      650.96      713.45      9.27 o 
   5   2   3      374.39      414.02      5.95 o 
   6   2   3      131.09      135.54      2.76 o 
   7   2   3       14.94        8.58      1.18 o 
   8   2   3       65.20       71.57      3.76 o 
   9   2   3        0.05       -1.27      1.27 o 
  10   2   3        3.33        4.87      2.08 o 
  -9   3   3        0.14        0.60      1.12 o 
  -8   3   3        1.76        1.72      1.33 o 
  -7   3   3      247.24      222.41      4.16 o 
  -6   3   3       12.10        9.79      0.94 o 
  -5   3   3       16.21       14.24      0.91 o 
  -4   3   3      653.70      656.47      8.10 o 
  -3   3   3      204.18      235.52      4.42 o 
  -2   3   3      850.07      835.05      9.67 o 
  -1   3   3       11.12       14.59      0.50 o 
   0   3   3       73.61       81.15      1.04 o 
   1   3   3        2.34        0.78      0.19 o 
   2   3   3      690.82      664.75      7.13 o 
   3   3   3     3432.66     3811.89     41.78 o 
   4   3   3       63.90       93.34      1.90 o 
   5   3   3       14.97       13.18      0.85 o 
   6   3   3       62.07       56.59      1.82 o 
   7   3   3        3.31        1.02      0.82 o 
   8   3   3       14.97       14.10      2.07 o 
   9   3   3        4.50        4.36      1.78 o 
  10   3   3        5.36        4.42      1.98 o 
  -9   4   3       14.80       20.76      2.40 o 
  -8   4   3        0.16        0.83      0.97 o 
  -7   4   3       38.83       31.96      1.91 o 
  -6   4   3       14.42       17.93      1.30 o 
  -5   4   3        5.07        6.39      0.69 o 
  -4   4   3       42.11       33.32      1.28 o 
  -3   4   3        3.66        5.26      0.61 o 
  -2   4   3      238.72      259.77      3.80 o 
  -1   4   3     1411.25     1587.92     19.07 o 
   0   4   3      351.87      317.29      4.26 o 
   1   4   3      150.64      192.24      2.24 o 
   2   4   3      229.96      254.96      3.15 o 
   3   4   3      431.18      403.94      5.30 o 
   4   4   3      181.59      209.59      3.35 o 
   5   4   3       46.84       49.35      1.61 o 
   6   4   3       18.36       16.46      1.30 o 
   7   4   3       20.77       22.74      1.96 o 
   8   4   3        2.54        2.69      1.25 o 
   9   4   3        1.48        2.59      1.53 o 
  10   4   3        9.06       19.57      4.17 o 
  -9   5   3       13.03       18.31      2.37 o 
  -8   5   3        0.71        1.44      1.30 o 
  -7   5   3       15.95       17.74      2.20 o 
  -6   5   3       14.06       12.17      1.22 o 
  -4   5   3       39.84       35.02      1.49 o 
  -3   5   3        9.71       14.44      0.75 o 
  -2   5   3      227.56      233.17      3.53 o 
  -1   5   3        2.66        3.34      0.42 o 
   0   5   3      385.02      403.02      4.71 o 
   1   5   3       80.76       75.18      1.06 o 
   2   5   3       84.74       89.36      1.91 o 
   3   5   3      190.40      197.18      2.68 o 
   4   5   3      577.36      562.85      6.82 o 
   5   5   3      167.35      190.30      3.14 o 
   6   5   3        1.58        2.94      0.77 o 
   7   5   3      141.78      132.95      4.09 o 
   8   5   3        2.60        1.78      1.20 o 
   9   5   3        0.39       -1.01      2.16 o 
  10   5   3       30.87       39.85      5.32 o 
  -8   6   3        6.59        9.92      1.81 o 
  -7   6   3        0.89        0.60      1.54 o 
  -6   6   3       54.26       41.39      2.37 o 
  -5   6   3        0.00        0.32      0.87 o 
  -4   6   3      284.05      308.47      4.79 o 
  -3   6   3       34.12       48.26      1.24 o 
  -2   6   3      134.03      124.68      2.29 o 
  -1   6   3       60.20       58.46      1.83 o 
   0   6   3        0.22        0.40      0.37 o 
   1   6   3      309.95      370.23      5.20 o 
   2   6   3       32.42       27.67      0.67 o 
   3   6   3        7.45        6.72      0.50 o 
   4   6   3      184.40      197.70      2.80 o 
   5   6   3       74.22       63.72      2.04 o 
   6   6   3      229.36      208.23      4.15 o 
   7   6   3       55.66       48.09      4.53 o 
   8   6   3        3.41        5.13      1.73 o 
   9   6   3        0.66       -1.87      1.87 o 
  10   6   3        0.65       -0.29      2.45 o 
  -7   7   3        0.38       -0.22      1.12 o 
  -6   7   3        0.05       -0.88      0.88 o 
  -5   7   3        0.08       -0.46      0.80 o 
  -4   7   3       92.93      113.25      2.87 o 
  -3   7   3      158.62      157.88      3.84 o 
  -2   7   3       85.35       70.63      2.35 o 
  -1   7   3        3.34        2.93      0.54 o 
   0   7   3       27.37       19.05      0.86 o 
   1   7   3       14.42       12.21      0.54 o 
   2   7   3        2.10        1.02      0.32 o 
   3   7   3       19.56       23.54      1.00 o 
   4   7   3      134.44      131.51      3.05 o 
   5   7   3       80.28       77.94      2.87 o 
   6   7   3       45.19       41.22      2.36 o 
   7   7   3       65.12       55.58      8.13 o 
   8   7   3       51.28       52.21      3.89 o 
   9   7   3        1.92        3.83      2.16 o 
  -7   8   3        4.75        4.27      1.41 o 
  -6   8   3        9.67        9.46      1.91 o 
  -5   8   3        1.64        0.85      0.93 o 
  -4   8   3        0.34       -0.18      0.86 o 
  -3   8   3       10.03       12.47      1.33 o 
  -2   8   3       17.75       14.29      1.96 o 
  -1   8   3       19.28       16.59      1.16 o 
   0   8   3        2.71        5.01      0.57 o 
   1   8   3        7.49       11.26      0.73 o 
   2   8   3      133.92      156.02      2.73 o 
   3   8   3       86.38       93.12      2.27 o 
   4   8   3        3.40        4.83      0.83 o 
   5   8   3        4.63        7.56      1.02 o 
   6   8   3        8.15        4.32      1.13 o 
   7   8   3       68.63       65.95      3.87 o 
   8   8   3        1.09       -0.23      1.65 o 
   9   8   3        0.10        1.50      1.76 o 
  -6   9   3        0.02        0.18      1.26 o 
  -5   9   3        0.02        0.12      1.67 o 
  -4   9   3        0.56        0.28      0.93 o 
  -3   9   3        8.09       10.70      1.11 o 
  -2   9   3       11.04       13.32      1.20 o 
  -1   9   3      108.07       89.06      2.41 o 
   0   9   3       27.55       16.89      1.34 o 
   1   9   3       10.50        6.03      1.35 o 
   2   9   3        0.00        0.72      0.41 o 
   3   9   3       79.02       72.72      1.93 o 
   4   9   3       41.61       37.36      1.65 o 
   5   9   3       61.97       64.75      2.85 o 
   6   9   3        0.00       -0.72      0.80 o 
   7   9   3        0.03       -1.08      1.32 o 
   8   9   3        0.60        4.09      1.80 o 
  -5  10   3       41.21       54.10      3.10 o 
  -4  10   3        3.88        2.32      1.14 o 
  -3  10   3        0.48        1.53      0.82 o 
  -2  10   3        1.15        1.67      0.72 o 
  -1  10   3        2.71        2.54      1.08 o 
   0  10   3        9.12        8.37      1.06 o 
   1  10   3       28.28       31.40      3.09 o 
   2  10   3        4.21        3.38      0.76 o 
   3  10   3       24.00       18.06      2.01 o 
   4  10   3        0.06        0.46      0.73 o 
   5  10   3        9.27        6.46      1.08 o 
   6  10   3        2.13        1.08      1.32 o 
   7  10   3        6.71        7.07      2.16 o 
  -3  11   3       18.90       28.20      3.60 o 
  -2  11   3        1.52        3.39      1.65 o 
  -1  11   3        1.46        0.40      0.86 o 
   1  11   3        8.84       10.31      1.06 o 
   2  11   3        0.30        1.11      0.66 o 
   3  11   3        2.11        0.76      0.76 o 
   4  11   3        2.27        1.03      0.69 o 
   5  11   3        6.68        5.07      1.31 o 
   6  11   3       16.28       17.55      3.31 o 
  -1  12   3        0.42        2.30      1.02 o 
   0  12   3        7.90        8.92      1.12 o 
   3  12   3        0.36        0.59      0.76 o 
   4  12   3        4.33        1.77      1.51 o 
  -4 -11   4       20.36       20.38      5.40 o 
  -3 -11   4        0.50        1.15      1.58 o 
  -2 -11   4        2.41        1.87      1.08 o 
  -1 -11   4        0.68        0.51      0.94 o 
   0 -11   4        1.20        0.18      0.79 o 
   1 -11   4        0.59        0.43      1.29 o 
  -6 -10   4        2.85        3.31      2.16 o 
  -5 -10   4        0.02        1.15      1.12 o 
  -4 -10   4       14.58       14.03      3.24 o 
  -3 -10   4       30.60       30.63      1.98 o 
  -2 -10   4        2.31        2.45      0.81 o 
  -1 -10   4       12.59        8.83      1.06 o 
   0 -10   4        0.82        1.49      0.76 o 
   1 -10   4        0.39        1.38      1.37 o 
   2 -10   4        3.11        5.16      2.45 o 
   3 -10   4        8.43        6.04      2.01 o 
  -7  -9   4        1.67        2.80      1.66 o 
  -6  -9   4        6.37        9.30      1.66 o 
  -5  -9   4        7.14        4.54      1.06 o 
  -4  -9   4        0.37        0.56      0.74 o 
  -3  -9   4        4.39        3.29      0.96 o 
  -2  -9   4       13.66       12.88      1.27 o 
  -1  -9   4       11.26       12.04      1.21 o 
   0  -9   4       32.97       31.50      2.45 o 
   1  -9   4        0.79        1.99      0.93 o 
   2  -9   4       19.44       18.91      1.58 o 
   3  -9   4        6.30        8.69      1.51 o 
   4  -9   4        0.28        0.22      1.22 o 
   5  -9   4        0.01        0.72      1.87 o 
  -8  -8   4        0.59        1.79      1.66 o 
  -7  -8   4        2.74        3.93      1.62 o 
  -6  -8   4        2.94        0.43      1.22 o 
  -5  -8   4       16.77       15.87      1.45 o 
  -4  -8   4       17.36       24.78      1.56 o 
  -3  -8   4        2.64        4.04      0.71 o 
  -2  -8   4       12.21       11.78      0.80 o 
  -1  -8   4        2.62        1.19      0.52 o 
   0  -8   4        1.99        0.03      0.54 o 
   1  -8   4        3.29        4.05      0.81 o 
   2  -8   4       34.20       40.29      3.29 o 
   3  -8   4       16.83       22.53      2.26 o 
   4  -8   4       15.79       17.61      1.98 o 
   5  -8   4        2.54        3.75      2.01 o 
   6  -8   4        6.73       10.69      2.03 o 
  -8  -7   4        0.00       -0.65      1.42 o 
  -7  -7   4       13.67       17.11      3.52 o 
  -6  -7   4        0.67        1.03      1.44 o 
  -5  -7   4        0.07        0.77      0.78 o 
  -4  -7   4        7.21        5.10      1.00 o 
  -3  -7   4        5.32        9.71      0.86 o 
  -2  -7   4       44.13       53.33      2.50 o 
  -1  -7   4        0.15       -0.25      0.46 o 
   0  -7   4       36.52       34.68      1.64 o 
   1  -7   4      139.84      132.05      3.30 o 
   2  -7   4        1.49        0.95      0.72 o 
   3  -7   4        2.54        0.71      0.79 o 
   4  -7   4       23.31       20.38      2.59 o 
   5  -7   4        7.76        7.80      1.94 o 
   6  -7   4        0.02       -0.14      1.22 o 
   7  -7   4        6.14        8.01      2.03 o 
  -9  -6   4        0.17       -0.14      2.16 o 
  -8  -6   4        0.33       -1.13      1.47 o 
  -7  -6   4       19.14       16.28      3.02 o 
  -6  -6   4       10.11       10.50      1.76 o 
  -5  -6   4        0.03        1.09      0.80 o 
  -4  -6   4        5.21        7.24      0.84 o 
  -3  -6   4        2.92        1.61      0.55 o 
  -2  -6   4       42.20       52.69      1.20 o 
  -1  -6   4       15.65       13.45      0.72 o 
   0  -6   4       24.55       22.23      0.97 o 
   1  -6   4      202.84      205.10      2.77 o 
   2  -6   4       24.95       27.31      1.59 o 
   3  -6   4       38.65       47.41      2.93 o 
   4  -6   4       25.35       24.32      1.84 o 
   5  -6   4        3.84        4.70      2.52 o 
   6  -6   4        0.39       -0.39      1.17 o 
   7  -6   4        4.22        3.63      1.72 o 
  -9  -5   4        0.02       -1.58      2.01 o 
  -8  -5   4        2.38        0.68      1.45 o 
  -7  -5   4        8.22        8.55      5.04 o 
  -6  -5   4        4.95        4.43      0.79 o 
  -5  -5   4        3.96        4.23      0.61 o 
  -4  -5   4        0.05        0.54      0.41 o 
  -3  -5   4        6.30        4.59      0.44 o 
  -2  -5   4       15.00       14.98      0.68 o 
  -1  -5   4       20.72       22.05      0.79 o 
   0  -5   4        0.97        0.19      0.33 o 
   1  -5   4        0.95        0.38      0.29 o 
   2  -5   4       11.47        9.73      0.75 o 
   3  -5   4       14.97       14.00      1.16 o 
   4  -5   4      107.67      128.88      3.26 o 
   5  -5   4        1.57        0.34      1.06 o 
   6  -5   4        4.92        3.40      1.44 o 
   7  -5   4       28.90       29.44      4.89 o 
   8  -5   4        1.80       -2.01      2.01 o 
 -10  -4   4        5.60        7.63      3.45 o 
  -9  -4   4        0.28        3.31      2.30 o 
  -8  -4   4        0.77       -0.92      0.92 o 
  -7  -4   4        2.28        1.28      0.82 o 
  -6  -4   4       14.71       14.81      1.19 o 
  -5  -4   4      181.37      170.59      2.99 o 
  -4  -4   4       96.28       83.28      1.92 o 
  -3  -4   4      261.45      271.45      4.25 o 
  -2  -4   4      141.95      129.66      2.19 o 
  -1  -4   4       36.51       47.01      1.06 o 
   0  -4   4      190.96      191.43      3.03 o 
   1  -4   4      126.23      145.77      2.53 o 
   2  -4   4        7.89       10.66      0.74 o 
   3  -4   4      249.68      290.28      4.77 o 
   4  -4   4        3.34        7.68      1.04 o 
   5  -4   4        3.38        3.27      0.80 o 
   6  -4   4       25.47       27.45      2.07 o 
   7  -4   4       20.89       22.15      2.16 o 
   8  -4   4       12.71        9.16      2.66 o 
   9  -4   4        0.74       -0.86      2.30 o 
 -10  -3   4        2.67        4.17      3.02 o 
  -9  -3   4        0.37        0.02      1.16 o 
  -8  -3   4        3.70        1.05      1.43 o 
  -7  -3   4      288.55      303.18      7.70 o 
  -6  -3   4      382.66      394.56      7.14 o 
  -5  -3   4       40.59       42.34      2.75 o 
  -4  -3   4       83.63       89.42      2.03 o 
  -3  -3   4       65.62       70.12      1.45 o 
  -2  -3   4      109.55       74.94      1.75 o 
  -1  -3   4      510.28      557.70     12.64 o 
   0  -3   4      648.28      664.39      8.29 o 
   1  -3   4       74.29       70.73      1.52 o 
   2  -3   4        0.02        0.40      0.42 o 
   3  -3   4       17.18       16.89      0.95 o 
   4  -3   4      103.18      106.49      2.79 o 
   5  -3   4       37.62       37.57      1.45 o 
   6  -3   4       54.98       61.23      2.62 o 
   7  -3   4        9.40        7.50      1.31 o 
   8  -3   4       13.82       15.58      1.96 o 
   9  -3   4        1.26        2.59      2.45 o 
 -10  -2   4        0.54       -0.17      1.31 o 
  -9  -2   4       26.08       30.09      2.42 o 
  -8  -2   4        0.52        0.72      1.15 o 
  -7  -2   4       47.19       59.77      2.49 o 
  -6  -2   4      196.29      199.82      3.85 o 
  -5  -2   4       82.42       79.11      1.90 o 
  -4  -2   4       58.09       51.58      1.84 o 
  -3  -2   4      301.45      355.88      4.54 o 
  -2  -2   4      987.26     1043.57     12.46 o 
  -1  -2   4      105.73       68.09      1.32 o 
   1  -2   4     1371.10     1376.71     17.46 o 
   2  -2   4      167.76      152.78      2.51 o 
   3  -2   4        0.28       -0.37      0.43 o 
   4  -2   4       27.78       30.91      1.54 o 
   5  -2   4        2.59        1.26      0.50 o 
   6  -2   4        4.42        5.52      0.87 o 
   7  -2   4       35.05       35.27      1.83 o 
   8  -2   4        0.14        2.42      1.76 o 
   9  -2   4        9.88        8.29      2.19 o 
 -10  -1   4       12.97       15.35      2.38 o 
  -9  -1   4       12.78       18.24      2.23 o 
  -8  -1   4       10.95       11.70      1.57 o 
  -7  -1   4       32.99       31.95      1.92 o 
  -6  -1   4       35.99       36.99      1.66 o 
  -5  -1   4       31.45       40.32      1.50 o 
  -4  -1   4      143.62      135.02      2.74 o 
  -3  -1   4        5.90        2.92      0.47 o 
  -2  -1   4      900.07      833.91      8.98 o 
  -1  -1   4      107.50      121.03      1.49 o 
   0  -1   4     7566.21     7286.67     66.88 o 
   1  -1   4       93.41       69.00      1.11 o 
   2  -1   4       99.33      135.81      1.93 o 
   3  -1   4       34.12       51.05      1.31 o 
   4  -1   4       63.79       66.52      1.65 o 
   5  -1   4        6.73        7.24      0.70 o 
   6  -1   4       87.60       90.32      2.57 o 
   7  -1   4      138.02      136.40      4.53 o 
   8  -1   4        0.72        0.50      0.99 o 
   9  -1   4        8.02        8.39      2.73 o 
  10  -1   4        1.74        1.17      2.37 o 
 -10   0   4        1.10       -1.35      1.35 o 
  -9   0   4        2.99        2.89      1.35 o 
  -8   0   4       16.02       17.92      2.69 o 
  -7   0   4       25.77       25.59      1.95 o 
  -6   0   4        0.57        0.38      0.63 o 
  -5   0   4      135.61      133.20      2.64 o 
  -4   0   4       22.28       18.77      0.88 o 
  -3   0   4      955.81      920.82     11.69 o 
  -2   0   4     1577.77     1476.24     16.51 o 
  -1   0   4      361.41      436.81      4.88 o 
   0   0   4     7821.71     7114.26     68.86 o 
   1   0   4        7.28        4.21      0.34 o 
   2   0   4      186.31      225.43      3.03 o 
   3   0   4       92.25      108.76      1.72 o 
   4   0   4      205.88      210.16      3.16 o 
   5   0   4       28.41       35.30      1.34 o 
   6   0   4       12.63       12.28      0.96 o 
   7   0   4      157.22      173.69      4.15 o 
   8   0   4       74.14       75.08      2.82 o 
   9   0   4       14.01       11.85      2.33 o 
  10   0   4        1.68        1.29      1.80 o 
 -10   1   4        3.58        4.49      1.62 o 
  -9   1   4        4.56        6.91      1.60 o 
  -8   1   4        0.27        1.27      1.14 o 
  -7   1   4       27.67       24.65      1.90 o 
  -6   1   4        6.06        4.00      1.05 o 
  -5   1   4        4.00        5.83      0.72 o 
  -4   1   4      198.41      193.14      3.16 o 
  -3   1   4      997.51     1079.73     13.56 o 
  -2   1   4       80.32       86.18      1.64 o 
  -1   1   4      207.37      211.47      2.47 o 
   0   1   4      504.34      584.65      5.67 o 
   1   1   4       45.90       29.19      0.63 o 
   2   1   4       16.58       21.38      0.77 o 
   3   1   4      321.38      312.06      4.49 o 
   4   1   4       78.88       76.41      1.80 o 
   5   1   4      179.13      191.73      3.14 o 
   6   1   4       19.44       19.02      1.15 o 
   7   1   4        1.60        0.99      1.13 o 
   8   1   4       21.92       25.24      2.64 o 
   9   1   4        8.42        8.67      1.73 o 
  10   1   4        4.92       -0.57      1.83 o 
 -10   2   4        0.01        1.01      1.59 o 
  -9   2   4       16.01       16.10      1.85 o 
  -8   2   4       10.33       10.76      2.14 o 
  -7   2   4       25.50       24.96      1.69 o 
  -6   2   4       80.26       62.54      2.30 o 
  -5   2   4       15.77       21.91      1.16 o 
  -4   2   4       31.15       31.96      1.28 o 
  -3   2   4      110.88      120.73      2.46 o 
  -2   2   4        7.49        9.46      0.73 o 
  -1   2   4       18.22       15.36      0.48 o 
   0   2   4       24.11       23.88      0.55 o 
   1   2   4      477.95      509.24      4.54 o 
   2   2   4      290.81      259.15      2.99 o 
   3   2   4      564.93      631.07      7.60 o 
   4   2   4        2.17        4.25      0.63 o 
   5   2   4        7.80        9.23      0.76 o 
   6   2   4       65.49       61.09      1.83 o 
   7   2   4        3.87        3.75      0.99 o 
   8   2   4        5.03        2.81      1.42 o 
   9   2   4        0.11        1.01      1.42 o 
  10   2   4       13.27       12.38      2.52 o 
  -9   3   4        1.62       -0.25      1.19 o 
  -8   3   4       30.60       23.44      4.73 o 
  -7   3   4       30.39       23.72      2.16 o 
  -6   3   4       19.61       20.82      1.40 o 
  -5   3   4       65.06       58.82      1.96 o 
  -4   3   4       31.80       26.42      1.10 o 
  -3   3   4      266.57      284.73      4.31 o 
  -2   3   4        0.73        2.46      0.40 o 
  -1   3   4       12.94       12.09      0.53 o 
   0   3   4      518.82      537.69      5.24 o 
   1   3   4      137.83      127.20      1.52 o 
   2   3   4        4.24        2.98      0.33 o 
   3   3   4     1518.11     1750.56     19.58 o 
   5   3   4       19.72       12.33      0.86 o 
   6   3   4       53.83       49.56      1.85 o 
   7   3   4        4.21        3.38      0.97 o 
   8   3   4        0.58        0.14      1.22 o 
   9   3   4        4.03        4.47      1.78 o 
  10   3   4        0.01       -1.22      1.63 o 
  -9   4   4        3.49        3.35      1.57 o 
  -8   4   4        0.52        0.37      1.12 o 
  -7   4   4      100.07       88.43      3.15 o 
  -6   4   4        0.92        0.68      0.72 o 
  -5   4   4       37.27       29.21      1.38 o 
  -4   4   4       74.23       74.37      1.83 o 
  -3   4   4       12.51       15.34      1.00 o 
  -2   4   4      295.18      300.26      4.32 o 
  -1   4   4       16.19       20.46      0.82 o 
   0   4   4      580.18      651.47      7.04 o 
   1   4   4      113.76      145.76      2.01 o 
   2   4   4       45.08       40.72      0.84 o 
   3   4   4        0.51        1.71      0.40 o 
   4   4   4        8.06        8.78      0.73 o 
   5   4   4       16.80       10.67      0.91 o 
   6   4   4        0.26        0.72      0.58 o 
   7   4   4       11.93        7.89      1.33 o 
   8   4   4       54.35       51.35      2.99 o 
   9   4   4        0.05        2.24      1.94 o 
  10   4   4        1.55       -0.58      2.73 o 
  -8   5   4        0.24        0.34      2.08 o 
  -7   5   4       22.72       18.70      1.75 o 
  -6   5   4       16.79       18.66      1.45 o 
  -5   5   4        6.90        7.32      1.39 o 
  -4   5   4      265.20      274.51      4.40 o 
  -3   5   4       31.69       41.27      1.56 o 
  -2   5   4      150.26      177.95      2.93 o 
  -1   5   4       41.13       44.68      1.16 o 
   0   5   4      714.23      707.74      8.80 o 
   1   5   4       71.20       66.58      1.14 o 
   2   5   4        6.68        8.78      0.44 o 
   3   5   4       69.85       74.28      1.99 o 
   4   5   4      358.12      408.91      5.21 o 
   5   5   4       82.22       85.51      2.18 o 
   6   5   4       45.73       43.18      1.83 o 
   7   5   4        7.43        5.87      1.23 o 
   8   5   4        2.41        2.82      1.26 o 
   9   5   4        2.37        4.75      2.73 o 
  10   5   4        2.51        1.87      2.59 o 
  -8   6   4        0.18        1.28      1.37 o 
  -7   6   4        6.72        5.72      1.34 o 
  -6   6   4       80.77       75.24      3.00 o 
  -5   6   4        1.13       -0.21      0.84 o 
  -4   6   4      282.69      263.82      4.31 o 
  -3   6   4       96.64      110.05      2.46 o 
  -2   6   4       64.26       65.73      3.47 o 
  -1   6   4        9.39        9.11      0.67 o 
   0   6   4      487.24      510.56      6.48 o 
   1   6   4      192.70      181.40      2.60 o 
   2   6   4       60.85       62.40      1.17 o 
   3   6   4       18.48       15.00      0.70 o 
   4   6   4        0.51        0.19      0.38 o 
   5   6   4        3.88        5.14      0.78 o 
   6   6   4      143.85      128.51      3.02 o 
   7   6   4       21.98       16.08      2.95 o 
   8   6   4        3.64        1.01      2.88 o 
   9   6   4       12.57        9.64      2.88 o 
  10   6   4        5.31        1.29      2.59 o 
  -7   7   4        0.59       -1.11      1.11 o 
  -6   7   4        4.13        1.96      1.06 o 
  -5   7   4        0.23       -0.64      0.80 o 
  -4   7   4       28.12       27.58      1.90 o 
  -3   7   4      206.11      195.12      4.48 o 
  -2   7   4      119.06      120.15      3.38 o 
  -1   7   4       10.67        8.23      0.63 o 
   0   7   4        5.84        8.23      0.66 o 
   1   7   4       33.75       29.19      0.97 o 
   2   7   4      371.47      372.09      5.92 o 
   3   7   4      144.37      154.06      3.14 o 
   4   7   4      423.45      443.42      7.71 o 
   5   7   4       87.98       93.59      2.73 o 
   6   7   4        0.00        0.01      0.93 o 
   7   7   4       59.64       61.01     11.01 o 
   8   7   4        8.46        6.28      1.88 o 
   9   7   4       12.90       11.60      2.45 o 
  -7   8   4        0.25       -1.15      1.15 o 
  -6   8   4       15.99       19.38      2.04 o 
  -5   8   4        2.15        2.21      1.10 o 
  -4   8   4       18.76       17.35      1.56 o 
  -3   8   4       10.33        9.67      1.32 o 
  -2   8   4       59.06       59.66      2.32 o 
  -1   8   4       10.96        5.34      0.88 o 
   0   8   4        9.56        9.10      0.88 o 
   1   8   4        5.64        7.82      0.61 o 
   2   8   4       48.38       41.22      1.17 o 
   3   8   4       30.13       42.26      1.38 o 
   4   8   4      247.31      259.85      5.19 o 
   5   8   4      108.26      103.86      2.89 o 
   6   8   4        0.60        0.60      0.93 o 
   7   8   4        6.26        6.67      1.86 o 
   8   8   4        1.04        5.04      1.83 o 
   9   8   4        2.80        0.12      1.82 o 
  -6   9   4        0.00        2.68      1.35 o 
  -5   9   4        0.49       -0.12      1.10 o 
  -4   9   4        5.13        4.04      1.13 o 
  -3   9   4        1.78        0.54      0.79 o 
  -2   9   4       37.96       31.90      1.96 o 
  -1   9   4       24.67       14.22      1.45 o 
   0   9   4        4.19        2.79      0.72 o 
   1   9   4       22.18       15.38      0.93 o 
   2   9   4        6.50        8.01      0.75 o 
   3   9   4       18.12       21.30      1.79 o 
   4   9   4       53.80       66.70      2.47 o 
   5   9   4       14.52       18.78      1.82 o 
   6   9   4        1.28        2.35      1.58 o 
   7   9   4        0.25        0.93      1.73 o 
   8   9   4       20.48       20.75      4.96 o 
  -5  10   4       18.98       22.44      3.88 o 
  -4  10   4        5.47        6.06      1.37 o 
  -3  10   4        0.39        0.71      1.12 o 
  -2  10   4        3.28        3.27      0.85 o 
  -1  10   4        1.70       -0.18      0.72 o 
   0  10   4        0.32        0.60      0.76 o 
   1  10   4       16.46       14.83      1.32 o 
   2  10   4       15.43       11.69      1.21 o 
   3  10   4        1.24        1.65      0.94 o 
   4  10   4        1.27        0.87      0.62 o 
   5  10   4        0.07        0.24      0.84 o 
   6  10   4        2.20        0.04      1.21 o 
   7  10   4        8.36        9.93      2.04 o 
  -3  11   4        7.86       14.96      2.88 o 
  -2  11   4        0.72        0.88      1.17 o 
  -1  11   4        1.59        1.29      0.96 o 
   0  11   4        0.57        1.34      0.86 o 
   1  11   4        4.36        1.29      0.81 o 
   2  11   4        1.13        1.31      0.76 o 
   3  11   4        5.29        6.31      1.11 o 
   4  11   4        0.02       -1.44      1.44 o 
   5  11   4        3.44        4.76      1.07 o 
   6  11   4        1.91        3.31      2.16 o 
  -1  12   4        0.49       -1.29      1.29 o 
   0  12   4        1.53        0.50      0.92 o 
   1  12   4        5.17        7.83      1.37 o 
   2  12   4       15.89       19.12      1.52 o 
   3  12   4        0.00        1.67      1.01 o 
   4  12   4        0.02        0.36      0.86 o 
  -2 -11   5        1.90        1.73      0.92 o 
  -1 -11   5        0.03        1.13      0.79 o 
  -4 -10   5        8.87       13.42      2.23 o 
  -3 -10   5        5.37        3.02      1.12 o 
  -2 -10   5        8.32        8.29      1.22 o 
  -1 -10   5        1.25        2.06      0.90 o 
   0 -10   5        0.02       -0.70      0.79 o 
   1 -10   5        0.42        1.63      1.06 o 
   2 -10   5        0.87        4.24      1.35 o 
  -6  -9   5       41.40       50.04      3.32 o 
  -5  -9   5        0.17       -0.82      0.82 o 
  -4  -9   5        0.25        0.53      0.75 o 
  -3  -9   5       26.29       23.78      2.37 o 
  -2  -9   5        4.14        5.76      1.12 o 
  -1  -9   5        3.94        3.97      1.06 o 
   0  -9   5        0.00        1.26      0.69 o 
   1  -9   5        0.73        1.01      0.90 o 
   2  -9   5        2.50        5.97      1.34 o 
   3  -9   5        0.04        1.68      1.06 o 
   4  -9   5        1.29        2.22      1.80 o 
  -7  -8   5        0.18        0.50      1.41 o 
  -6  -8   5       12.54       16.88      2.13 o 
  -5  -8   5       15.87       18.83      1.66 o 
  -4  -8   5       52.97       56.79      2.24 o 
  -3  -8   5       21.06       14.45      1.07 o 
  -2  -8   5        0.80        0.09      0.61 o 
  -1  -8   5       21.74       17.21      1.14 o 
   0  -8   5        5.42        6.73      0.89 o 
   1  -8   5       16.33       19.74      1.33 o 
   2  -8   5        0.16        0.41      0.76 o 
   3  -8   5        1.80        2.31      1.66 o 
   4  -8   5        0.78        1.91      1.27 o 
   5  -8   5        4.46        4.66      1.57 o 
  -8  -7   5        0.26       -0.49      1.44 o 
  -7  -7   5        0.20        1.11      1.45 o 
  -6  -7   5        1.85        0.74      1.24 o 
  -5  -7   5       14.21       16.70      1.53 o 
  -4  -7   5        1.29        2.62      0.88 o 
  -3  -7   5        5.86        3.74      0.86 o 
  -2  -7   5        3.69        2.16      0.60 o 
  -1  -7   5        3.91        4.10      0.62 o 
   0  -7   5       84.10       88.17      3.23 o 
   1  -7   5        0.07       -0.24      0.52 o 
   2  -7   5        0.50       -0.37      0.65 o 
   3  -7   5        1.26        2.64      1.00 o 
   4  -7   5        0.82        1.82      1.17 o 
   5  -7   5       16.29       13.25      1.90 o 
   6  -7   5        3.05        3.15      1.47 o 
  -9  -6   5        2.46       -0.29      2.45 o 
  -8  -6   5        0.16        0.04      1.57 o 
  -7  -6   5        1.69        2.71      2.30 o 
  -6  -6   5        5.01        0.93      1.14 o 
  -5  -6   5        2.44        4.13      0.99 o 
  -4  -6   5        7.66        4.94      0.86 o 
  -3  -6   5       62.60       59.12      1.87 o 
  -2  -6   5        2.10        1.11      0.55 o 
  -1  -6   5        5.53        6.16      0.69 o 
   0  -6   5       36.98       38.90      1.36 o 
   1  -6   5        1.55        1.63      0.46 o 
   2  -6   5       39.63       34.26      1.29 o 
   3  -6   5       13.89       11.70      1.30 o 
   4  -6   5        1.10        0.22      1.02 o 
   5  -6   5       23.78       17.68      2.08 o 
   6  -6   5        0.22       -0.52      1.27 o 
   7  -6   5        1.21       -0.02      1.58 o 
  -9  -5   5        0.12        0.72      2.30 o 
  -8  -5   5        7.79        5.53      1.82 o 
  -7  -5   5        2.73        4.08      1.73 o 
  -6  -5   5        0.45       -0.24      1.14 o 
  -5  -5   5        0.70       -0.38      0.50 o 
  -4  -5   5        0.52        0.60      0.51 o 
  -3  -5   5       34.36       31.33      1.39 o 
  -2  -5   5        3.44        7.44      0.64 o 
  -1  -5   5        5.30        3.76      0.51 o 
   0  -5   5        3.70        3.60      0.58 o 
   1  -5   5       39.47       39.87      1.24 o 
   2  -5   5       18.81       19.99      1.03 o 
   3  -5   5       22.64       24.91      1.45 o 
   4  -5   5        0.30       -0.66      0.66 o 
   5  -5   5       39.35       46.38      4.39 o 
   6  -5   5        0.19        0.29      1.22 o 
   7  -5   5        2.00        6.09      1.80 o 
   8  -5   5        8.11        9.21      3.02 o 
  -9  -4   5       29.24       29.35      4.32 o 
  -8  -4   5        0.15       -1.44      1.44 o 
  -7  -4   5        6.04        8.29      1.18 o 
  -6  -4   5        0.37        0.61      0.75 o 
  -5  -4   5        2.75        0.20      0.56 o 
  -4  -4   5       21.60       17.73      1.05 o 
  -3  -4   5       55.95       46.86      1.54 o 
  -2  -4   5      104.26      111.48      2.24 o 
  -1  -4   5        0.49        0.43      0.43 o 
   0  -4   5      116.10      142.23      2.55 o 
   1  -4   5       13.51        8.14      0.66 o 
   2  -4   5      131.01      112.80      3.76 o 
   3  -4   5        0.93        1.61      0.66 o 
   4  -4   5       54.40       63.50      2.91 o 
   5  -4   5       57.68       57.05      1.97 o 
   6  -4   5        0.05       -0.65      0.91 o 
   7  -4   5        1.04        0.43      1.31 o 
   8  -4   5       18.74       18.85      3.60 o 
 -10  -3   5       15.14       13.67      3.88 o 
  -9  -3   5        3.10        3.73      1.77 o 
  -8  -3   5       50.75       55.43      2.77 o 
  -7  -3   5      239.77      229.86      5.03 o 
  -6  -3   5        1.85        4.88      1.00 o 
  -5  -3   5        4.55        6.26      0.79 o 
  -4  -3   5       73.90       68.96      1.80 o 
  -3  -3   5       11.86        7.61      0.62 o 
  -2  -3   5      162.23      140.74      2.55 o 
  -1  -3   5       61.61       43.42      1.36 o 
   0  -3   5      107.55       89.97      1.82 o 
   1  -3   5        0.12        0.39      0.38 o 
   2  -3   5      119.42      137.70      2.64 o 
   3  -3   5        8.39       11.46      1.27 o 
   4  -3   5        1.88        6.61      1.31 o 
   5  -3   5      180.28      179.97      3.90 o 
   6  -3   5        0.58       -0.12      0.67 o 
   7  -3   5        3.06        2.45      1.36 o 
   8  -3   5        5.78        6.68      1.98 o 
   9  -3   5        0.01       -2.01      2.01 o 
 -10  -2   5        0.97        2.61      1.51 o 
  -9  -2   5       63.11       71.36      3.53 o 
  -8  -2   5      132.49      135.33      4.22 o 
  -7  -2   5      159.03      151.97      4.57 o 
  -6  -2   5       33.51       22.95      1.78 o 
  -5  -2   5       15.56       16.89      1.02 o 
  -4  -2   5      173.32      197.02      3.29 o 
  -3  -2   5       61.18       65.88      1.66 o 
  -2  -2   5       87.81       95.40      1.79 o 
  -1  -2   5       20.31       24.72      1.16 o 
   0  -2   5        8.47        4.21      0.47 o 
   1  -2   5     3117.57     3459.79     41.28 o 
   2  -2   5        2.94        1.63      0.39 o 
   3  -2   5       20.81       24.73      1.83 o 
   4  -2   5        6.93        6.80      0.77 o 
   5  -2   5       60.83       65.77      2.05 o 
   6  -2   5      380.06      387.99      7.21 o 
   7  -2   5       17.71       19.70      1.97 o 
   8  -2   5       38.23       39.85      3.40 o 
   9  -2   5        6.13        8.54      2.18 o 
 -10  -1   5        7.98       11.94      2.85 o 
  -9  -1   5        0.02        0.27      1.23 o 
  -8  -1   5       30.82       35.42      2.42 o 
  -7  -1   5       25.61       27.64      1.98 o 
  -6  -1   5       28.42       26.93      2.04 o 
  -5  -1   5        0.91        2.30      0.59 o 
  -4  -1   5      237.15      234.42      3.76 o 
  -3  -1   5      279.81      279.90      4.55 o 
  -2  -1   5      144.74      137.45      3.02 o 
  -1  -1   5       15.62       24.69      0.78 o 
   0  -1   5      131.87      135.41      1.93 o 
   1  -1   5      678.85      710.03      9.05 o 
   2  -1   5      322.33      319.04      3.88 o 
   4  -1   5      419.21      459.06      6.64 o 
   5  -1   5       27.14       26.88      1.44 o 
   6  -1   5      126.30      119.28      3.19 o 
   7  -1   5        0.43        0.04      0.87 o 
   8  -1   5       60.88       67.36      3.01 o 
   9  -1   5       16.74       23.31      4.03 o 
  10  -1   5        0.20        1.51      2.03 o 
 -10   0   5        1.76        3.02      1.52 o 
  -9   0   5        0.71        1.15      1.24 o 
  -8   0   5       33.27       31.09      2.54 o 
  -7   0   5       76.36       74.58      2.92 o 
  -6   0   5      100.62      102.37      2.93 o 
  -5   0   5       71.59       76.01      1.92 o 
  -4   0   5      242.69      282.96      4.07 o 
  -3   0   5      137.75      165.51      3.07 o 
  -2   0   5      682.61      699.37     11.05 o 
  -1   0   5       73.46       92.54      1.79 o 
   0   0   5      362.25      311.23      3.45 o 
   1   0   5      402.16      432.21      5.74 o 
   2   0   5      403.89      422.94      8.17 o 
   3   0   5        0.98        0.40      0.41 o 
   4   0   5       58.29       53.49      1.57 o 
   5   0   5       38.64       39.82      1.80 o 
   6   0   5        1.54        2.41      0.94 o 
   7   0   5      480.81      492.00      8.79 o 
   8   0   5        4.49        5.63      1.43 o 
   9   0   5       89.00      105.78      7.55 o 
  10   0   5        5.19        3.34      2.13 o 
 -10   1   5        1.12       -0.19      1.45 o 
  -9   1   5        2.69        4.80      1.52 o 
  -8   1   5        2.28        3.81      1.27 o 
  -7   1   5        5.33        6.76      1.27 o 
  -6   1   5       93.66       85.27      2.64 o 
  -5   1   5       76.21       73.78      1.93 o 
  -4   1   5        0.90        0.54      0.46 o 
  -3   1   5      152.62      129.87      2.41 o 
  -2   1   5       36.32       28.03      1.04 o 
  -1   1   5       77.23      101.82      1.57 o 
   0   1   5     1620.42     1483.07     14.67 o 
   1   1   5      565.56      640.92      6.27 o 
   2   1   5        9.42        6.56      0.55 o 
   3   1   5       33.08       34.83      1.51 o 
   4   1   5      193.44      208.13      3.48 o 
   5   1   5      142.97      167.82      3.28 o 
   6   1   5        3.46        3.85      0.83 o 
   7   1   5      259.77      253.29      5.31 o 
   8   1   5        3.81        1.10      1.14 o 
   9   1   5       32.22       25.54      2.90 o 
  10   1   5       65.22       77.79      5.09 o 
  -9   2   5        2.28        0.50      1.75 o 
  -8   2   5        0.01        1.19      1.22 o 
  -7   2   5       31.30       21.22      2.18 o 
  -6   2   5       70.98       59.69      2.29 o 
  -5   2   5       43.46       40.77      1.61 o 
  -4   2   5      153.57      153.40      3.17 o 
  -3   2   5       34.64       29.90      1.28 o 
  -2   2   5      156.73      143.80      2.46 o 
  -1   2   5       19.30       12.52      0.57 o 
   0   2   5       53.60       65.38      1.08 o 
   1   2   5       78.48       80.68      1.23 o 
   2   2   5       27.40       23.74      0.71 o 
   3   2   5      137.84      141.08      2.31 o 
   4   2   5      579.88      617.66      9.12 o 
   5   2   5       42.93       47.17      1.67 o 
   6   2   5        2.13        2.26      0.72 o 
   7   2   5       77.51       75.69      2.73 o 
   8   2   5        0.98        0.37      1.35 o 
   9   2   5        4.41        7.11      1.98 o 
  10   2   5       13.21       14.24      2.54 o 
  -9   3   5        5.18        7.00      1.49 o 
  -8   3   5        0.01        0.46      1.09 o 
  -7   3   5        2.58        3.74      0.96 o 
  -6   3   5        3.40        3.52      0.87 o 
  -5   3   5        2.73        2.94      0.97 o 
  -4   3   5        7.86        4.28      0.68 o 
  -3   3   5        5.86        6.21      0.67 o 
  -2   3   5        9.29        8.34      0.59 o 
  -1   3   5       42.74       54.55      1.26 o 
   0   3   5     1760.94     1890.60     19.61 o 
   1   3   5       18.95       18.57      0.60 o 
   2   3   5      432.68      396.96      4.59 o 
   3   3   5        0.75        0.13      0.36 o 
   4   3   5      211.89      250.86      4.31 o 
   5   3   5        0.06        0.24      0.54 o 
   6   3   5       10.54        6.21      0.97 o 
   7   3   5       15.42       14.05      2.18 o 
   8   3   5        5.12        2.81      1.53 o 
   9   3   5        8.21       12.39      2.30 o 
  10   3   5       12.30       19.75      2.85 o 
  -9   4   5        2.54        1.20      1.62 o 
  -8   4   5        1.77        0.83      1.09 o 
  -7   4   5       31.29       30.74      2.08 o 
  -6   4   5       11.92       10.35      1.13 o 
  -5   4   5        0.34       -0.56      0.64 o 
  -4   4   5       67.11       61.53      3.26 o 
  -3   4   5      224.60      216.62      4.84 o 
  -2   4   5      294.19      274.17      4.09 o 
  -1   4   5      459.92      489.07      5.98 o 
   0   4   5      987.24     1085.34     12.32 o 
   1   4   5        0.04       -0.31      0.31 o 
   2   4   5      533.82      515.49      6.70 o 
   3   4   5       71.25       69.24      1.77 o 
   4   4   5        0.18       -0.34      0.50 o 
   5   4   5       21.44       21.12      1.37 o 
   6   4   5       13.81       10.10      1.30 o 
   7   4   5       22.90       18.11      1.84 o 
   8   4   5        0.02       -1.10      1.24 o 
   9   4   5        0.51        0.21      2.16 o 
  10   4   5       29.16       43.31      5.61 o 
  -8   5   5        4.64        1.07      1.31 o 
  -7   5   5        2.13       -0.37      1.02 o 
  -6   5   5        2.85        1.15      0.98 o 
  -5   5   5        0.06       -0.45      0.63 o 
  -4   5   5       24.45       21.76      1.60 o 
  -3   5   5      295.14      283.12      7.18 o 
  -2   5   5      395.62      374.29      5.84 o 
  -1   5   5       15.83       22.56      0.94 o 
   0   5   5      234.24      227.35      3.35 o 
   1   5   5      115.15      111.64      2.24 o 
   2   5   5      102.69      106.06      1.95 o 
   3   5   5        5.64        8.41      0.70 o 
   4   5   5       61.89       59.51      1.88 o 
   5   5   5       17.49       19.81      1.26 o 
   6   5   5        6.74        4.63      0.94 o 
   7   5   5       12.64       12.12      1.81 o 
   8   5   5        2.15        2.48      1.27 o 
   9   5   5        0.07       -2.01      2.01 o 
  10   5   5        4.14        5.18      2.88 o 
  -8   6   5        0.09        0.18      1.35 o 
  -7   6   5        2.81        2.81      1.40 o 
  -6   6   5        0.00       -0.35      0.87 o 
  -5   6   5       38.29       40.60      2.76 o 
  -4   6   5        1.63        1.21      0.69 o 
  -3   6   5      340.29      314.05      7.86 o 
  -2   6   5       25.44       23.01      1.08 o 
  -1   6   5        0.25        0.05      0.40 o 
   0   6   5      255.74      253.55      3.61 o 
   1   6   5       11.35       10.74      0.80 o 
   2   6   5       39.05       34.20      0.98 o 
   3   6   5      363.12      370.30      4.72 o 
   4   6   5       50.63       54.31      1.58 o 
   5   6   5      275.08      265.65      4.72 o 
   6   6   5       10.29        6.54      1.24 o 
   7   6   5       47.70       39.19      3.30 o 
   8   6   5        0.38        3.06      1.68 o 
   9   6   5        1.07        3.45      2.59 o 
  10   6   5        0.01        0.86      2.59 o 
  -7   7   5        0.45       -0.28      1.28 o 
  -6   7   5        2.18        2.01      2.22 o 
  -5   7   5       18.70       20.76      2.11 o 
  -4   7   5       96.97       85.68      3.54 o 
  -3   7   5       14.15       16.24      1.47 o 
  -2   7   5       36.98       40.18      1.98 o 
  -1   7   5        4.26        4.65      0.59 o 
   0   7   5       52.32       51.51      1.31 o 
   1   7   5       23.39       26.57      0.88 o 
   2   7   5        0.04        0.36      0.36 o 
   3   7   5     1635.38     1629.88     19.96 o 
   4   7   5      215.39      197.44      4.20 o 
   5   7   5       60.10       62.79      2.47 o 
   6   7   5       69.77       61.42      3.63 o 
   7   7   5       32.34       41.86      3.40 o 
   8   7   5       10.50       16.26      2.49 o 
   9   7   5        3.07        7.91      3.17 o 
  -6   8   5       12.60       17.39      1.83 o 
  -5   8   5        5.07        1.71      1.01 o 
  -4   8   5        2.09        1.29      1.14 o 
  -3   8   5       11.02       13.53      1.83 o 
  -2   8   5        6.69        8.95      1.19 o 
  -1   8   5       56.46       55.11      2.98 o 
   0   8   5       70.15       47.82      2.22 o 
   1   8   5        1.37        1.00      0.52 o 
   2   8   5       12.01       11.69      0.83 o 
   3   8   5      117.44      115.66      2.79 o 
   4   8   5       47.79       47.76      2.01 o 
   5   8   5       53.77       58.76      2.59 o 
   6   8   5       27.64       24.72      2.48 o 
   7   8   5       68.73       60.96      6.76 o 
   8   8   5       24.39       21.27      3.81 o 
   9   8   5        3.19        7.56      2.38 o 
  -6   9   5        2.45        6.34      1.80 o 
  -5   9   5        4.91        5.16      1.41 o 
  -4   9   5       42.69       52.58      3.00 o 
  -3   9   5       12.17        8.48      1.30 o 
  -2   9   5        5.94        6.93      1.23 o 
  -1   9   5       16.79       15.58      1.38 o 
   0   9   5       12.46        8.16      1.00 o 
   1   9   5       47.76       51.23      1.64 o 
   2   9   5       19.27       18.88      1.12 o 
   3   9   5       27.28       26.09      1.39 o 
   4   9   5       73.89       72.08      2.05 o 
   5   9   5        4.49        7.54      1.21 o 
   6   9   5        0.03       -0.94      1.22 o 
   7   9   5        1.00       -1.31      1.31 o 
   8   9   5       45.00       42.80      3.79 o 
  -4  10   5       11.89       19.86      2.27 o 
  -3  10   5        0.64        1.42      1.18 o 
  -2  10   5        0.00        0.77      0.91 o 
  -1  10   5        3.78        2.54      0.82 o 
   0  10   5        7.01        6.07      1.17 o 
   1  10   5        0.31        2.95      0.92 o 
   2  10   5        2.18        3.68      0.97 o 
   3  10   5        0.75        0.13      0.60 o 
   4  10   5        0.26       -0.33      0.68 o 
   5  10   5        0.60        0.88      0.87 o 
   6  10   5       12.15       18.62      2.25 o 
   7  10   5       11.11       13.44      2.21 o 
  -3  11   5        0.14       -1.73      1.73 o 
  -2  11   5        4.31        0.84      1.80 o 
  -1  11   5        9.40       11.43      1.57 o 
   0  11   5        0.47        0.65      0.92 o 
   1  11   5        0.46        1.32      0.86 o 
   2  11   5        1.84        4.25      1.06 o 
   3  11   5        3.63        2.25      0.96 o 
   4  11   5        1.83        0.84      1.00 o 
   5  11   5        0.41        1.11      2.52 o 
   6  11   5        2.79        5.18      2.59 o 
  -1  12   5        1.55       -0.14      1.06 o 
   0  12   5        1.05       -0.30      0.96 o 
   1  12   5        3.03        3.51      1.11 o 
   2  12   5       14.52       24.15      2.30 o 
   3  12   5        0.36        0.07      0.96 o 
   4  12   5        3.46        9.97      2.52 o 
  -4 -10   6        0.58        1.27      1.17 o 
  -3 -10   6        1.09        0.24      1.06 o 
  -2 -10   6        1.74        1.35      1.65 o 
  -1 -10   6        2.07        0.48      0.90 o 
   0 -10   6        0.49       -0.06      0.85 o 
   1 -10   6        4.95        6.20      1.35 o 
   2 -10   6        3.75        4.17      1.73 o 
  -6  -9   6        0.10       -1.05      1.37 o 
  -5  -9   6        0.09        0.36      1.37 o 
  -4  -9   6        0.23        0.10      1.22 o 
  -3  -9   6        6.26        6.47      1.37 o 
  -2  -9   6       20.79       19.36      1.82 o 
  -1  -9   6        2.85        1.99      1.00 o 
   0  -9   6        3.42        3.46      0.86 o 
   1  -9   6        0.03        0.86      1.22 o 
   2  -9   6        0.66        1.24      0.94 o 
   3  -9   6       12.28       17.87      1.98 o 
   4  -9   6        0.62        0.29      1.87 o 
  -7  -8   6        1.11        1.37      1.42 o 
  -6  -8   6       18.62       21.16      2.38 o 
  -5  -8   6       37.84       39.35      3.81 o 
  -4  -8   6        0.11       -0.09      0.86 o 
  -3  -8   6       23.11       28.18      1.71 o 
  -2  -8   6       16.61       10.52      1.36 o 
  -1  -8   6        2.81        2.20      0.76 o 
   0  -8   6        9.55        8.91      1.05 o 
   1  -8   6        0.68        0.80      0.76 o 
   2  -8   6        0.02       -0.39      0.81 o 
   3  -8   6        0.05       -0.09      1.00 o 
   4  -8   6       23.74       24.30      2.33 o 
   5  -8   6        0.49        2.23      2.81 o 
  -8  -7   6        0.39        1.77      1.76 o 
  -7  -7   6        1.26        0.83      1.51 o 
  -6  -7   6        7.23        5.45      4.03 o 
  -5  -7   6        6.93       10.11      1.66 o 
  -4  -7   6        5.44        5.15      1.09 o 
  -3  -7   6       50.48       57.49      1.96 o 
  -2  -7   6       26.25       26.32      1.54 o 
  -1  -7   6        6.19        7.78      0.83 o 
   0  -7   6       22.79       25.68      1.54 o 
   1  -7   6       34.38       35.53      1.64 o 
   2  -7   6        1.90        4.18      1.09 o 
   3  -7   6        2.42        3.42      1.15 o 
   4  -7   6       12.13       11.24      2.37 o 
   5  -7   6       12.85       13.54      1.98 o 
   6  -7   6       16.65       17.28      2.39 o 
  -8  -6   6        1.71        2.21      1.87 o 
  -7  -6   6        0.55       -1.44      1.44 o 
  -6  -6   6        0.95        2.96      1.35 o 
  -5  -6   6        3.11        2.60      0.99 o 
  -4  -6   6       63.81       69.83      2.86 o 
  -3  -6   6        6.67        5.04      0.83 o 
  -2  -6   6        1.77        0.93      0.61 o 
  -1  -6   6        3.09        2.04      0.63 o 
   0  -6   6        2.27        2.34      0.60 o 
   1  -6   6       14.95       14.06      0.99 o 
   2  -6   6       29.73       33.15      1.92 o 
   3  -6   6        6.27        6.33      1.09 o 
   4  -6   6        3.53        3.81      1.22 o 
   5  -6   6        8.52       10.98      1.82 o 
   6  -6   6        1.07        0.94      1.31 o 
   7  -6   6       12.36       15.83      3.31 o 
  -9  -5   6        0.32        1.15      2.30 o 
  -8  -5   6       10.19       10.63      2.21 o 
  -7  -5   6        3.92        2.56      3.31 o 
  -6  -5   6        9.92       16.28      2.52 o 
  -5  -5   6       16.95       16.78      1.28 o 
  -4  -5   6       37.55       35.02      1.43 o 
  -3  -5   6       82.60       77.34      2.25 o 
  -2  -5   6        1.32        0.41      0.63 o 
  -1  -5   6       62.86       66.07      1.68 o 
   0  -5   6        3.11        3.94      0.86 o 
   1  -5   6        2.79        1.44      0.53 o 
   2  -5   6        2.98        5.65      0.82 o 
   3  -5   6       35.49       27.97      1.59 o 
   4  -5   6        2.62        0.92      1.06 o 
   5  -5   6        0.59        2.01      1.22 o 
   6  -5   6        0.37        1.01      1.22 o 
   7  -5   6        1.18        0.14      1.87 o 
  -9  -4   6       12.92       11.51      3.31 o 
  -8  -4   6       14.42       17.98      3.31 o 
  -7  -4   6        8.41       12.37      1.54 o 
  -6  -4   6      111.60      113.54      3.06 o 
  -5  -4   6       26.73       25.02      1.49 o 
  -4  -4   6       35.80       40.08      1.85 o 
  -3  -4   6        1.32        1.45      0.48 o 
  -2  -4   6        7.48        6.92      0.75 o 
  -1  -4   6      133.76      136.01      2.90 o 
   0  -4   6       10.28        5.05      0.62 o 
   1  -4   6        0.09        0.74      0.46 o 
   2  -4   6       91.71       93.58      1.97 o 
   3  -4   6        2.10        1.79      0.69 o 
   4  -4   6       13.30       15.20      1.29 o 
   5  -4   6        0.37        1.23      0.96 o 
   6  -4   6        0.01        0.06      1.17 o 
   7  -4   6        0.81       -1.58      1.87 o 
   8  -4   6        5.06        3.60      2.45 o 
  -9  -3   6        1.51        0.58      2.30 o 
  -8  -3   6        7.58        5.46      1.60 o 
  -7  -3   6       67.10       64.63      4.24 o 
  -6  -3   6       84.14       80.30      2.95 o 
  -4  -3   6        0.82        0.77      0.51 o 
  -3  -3   6       10.85       10.01      0.78 o 
  -2  -3   6        0.06       -0.22      0.40 o 
  -1  -3   6      135.04      153.59      3.43 o 
   0  -3   6       59.92       65.22      1.61 o 
   1  -3   6      103.46       98.28      2.11 o 
   2  -3   6        0.47        0.55      0.63 o 
   3  -3   6       34.61       29.96      1.55 o 
   4  -3   6       66.44       59.44      3.45 o 
   5  -3   6        6.19        5.35      1.13 o 
   6  -3   6       11.35       15.36      2.13 o 
   7  -3   6        2.24        0.17      1.41 o 
   8  -3   6        0.81        1.29      2.16 o 
   9  -3   6        0.59       -1.01      2.01 o 
  -9  -2   6        8.29        8.28      1.59 o 
  -8  -2   6        2.62        3.00      1.20 o 
  -7  -2   6      134.58      125.68      5.88 o 
  -6  -2   6        4.90        4.16      1.63 o 
  -5  -2   6       24.50       29.08      1.46 o 
  -4  -2   6       44.74       47.06      2.27 o 
  -3  -2   6       79.00      103.49      2.27 o 
  -2  -2   6       19.19       25.06      1.12 o 
  -1  -2   6       93.09       88.61      1.85 o 
   0  -2   6     3384.39     3316.81     39.73 o 
   1  -2   6      419.72      362.26      5.11 o 
   2  -2   6      101.47       98.32      2.86 o 
   3  -2   6      105.25      110.29      3.50 o 
   4  -2   6       12.39       11.66      1.02 o 
   5  -2   6        0.55        0.96      0.88 o 
   6  -2   6       28.51       27.57      1.71 o 
   7  -2   6       28.73       26.57      2.08 o 
   8  -2   6       26.05       21.71      2.76 o 
   9  -2   6        0.35        1.37      1.82 o 
 -10  -1   6        0.30        2.73      1.82 o 
  -9  -1   6       30.71       24.71      2.26 o 
  -8  -1   6        4.89        9.30      1.61 o 
  -7  -1   6       77.90       81.55      5.97 o 
  -6  -1   6       22.29       19.63      1.69 o 
  -5  -1   6        0.66       -0.05      0.52 o 
  -4  -1   6       24.38       30.31      1.72 o 
  -3  -1   6      510.07      537.24      9.01 o 
  -2  -1   6      317.90      294.74      6.67 o 
   0  -1   6      263.95      268.56      3.62 o 
   1  -1   6      172.20      187.35      3.20 o 
   2  -1   6      842.45      873.91     10.30 o 
   3  -1   6      353.83      409.06      6.47 o 
   4  -1   6      122.83      116.47      2.72 o 
   5  -1   6        0.72        1.80      0.67 o 
   6  -1   6       22.38       21.24      1.35 o 
   7  -1   6       23.43       24.81      1.70 o 
   8  -1   6       28.96       29.80      2.37 o 
   9  -1   6        2.21        1.32      2.37 o 
 -10   0   6        0.02        0.29      2.16 o 
  -9   0   6        0.20       -0.91      1.18 o 
  -8   0   6       12.20       10.64      1.63 o 
  -7   0   6       18.62       17.47      2.88 o 
  -6   0   6        0.93        1.29      0.81 o 
  -5   0   6       15.61       10.55      1.04 o 
  -4   0   6       31.60       39.01      2.57 o 
  -3   0   6      108.76      124.60      2.62 o 
  -2   0   6      173.21      206.72      4.25 o 
  -1   0   6      473.94      478.26      6.37 o 
   0   0   6       12.82       10.13      0.64 o 
   2   0   6       19.72       17.35      0.83 o 
   3   0   6      173.81      159.97      3.39 o 
   4   0   6      437.91      452.06      7.96 o 
   5   0   6       78.57       92.32      3.75 o 
   6   0   6       66.95       65.79      2.29 o 
   7   0   6       95.82      105.46      3.10 o 
   8   0   6        0.00       -1.28      1.28 o 
   9   0   6        3.36        3.12      1.88 o 
  10   0   6        0.28       -1.62      1.88 o 
  -9   1   6        0.00       -0.10      1.24 o 
  -8   1   6        1.36       -0.72      1.09 o 
  -7   1   6      127.10      115.98      4.68 o 
  -6   1   6       60.89       61.89      2.57 o 
  -5   1   6      137.82      134.98      2.83 o 
  -4   1   6       60.78       70.71      1.84 o 
  -3   1   6       74.76       74.24      1.76 o 
  -2   1   6      193.00      183.23      3.02 o 
  -1   1   6        2.40        0.65      0.35 o 
   0   1   6        7.94       14.73      0.99 o 
   1   1   6       53.33       31.86      0.97 o 
   2   1   6      140.22      133.23      2.78 o 
   3   1   6       35.12       33.17      1.27 o 
   4   1   6      785.44      870.20     10.48 o 
   5   1   6       28.44       28.40      1.13 o 
   6   1   6      120.28      120.21      3.20 o 
   7   1   6       45.20       42.49      2.11 o 
   8   1   6       94.01       92.86      5.11 o 
   9   1   6        9.20       10.05      2.33 o 
  10   1   6        2.03        1.00      2.03 o 
  -9   2   6       11.44       14.35      1.98 o 
  -8   2   6        1.08        0.37      1.13 o 
  -7   2   6      103.02       83.99      7.41 o 
  -6   2   6       83.11       70.02      3.34 o 
  -5   2   6        7.14        4.56      0.76 o 
  -4   2   6       13.65       12.71      1.49 o 
  -3   2   6      103.34       89.29      2.80 o 
  -2   2   6      199.73      205.41      3.31 o 
  -1   2   6      126.33      114.00      1.94 o 
   0   2   6     1062.28     1079.89     10.91 o 
   2   2   6       51.51       39.25      1.20 o 
   3   2   6      106.50      128.55      3.19 o 
   4   2   6      213.61      235.43      4.50 o 
   5   2   6       85.67       86.28      2.59 o 
   6   2   6      160.79      176.13      7.91 o 
   7   2   6       18.53       19.29      1.77 o 
   8   2   6        6.00        2.52      1.52 o 
   9   2   6        0.01        0.57      1.57 o 
  10   2   6        4.18        7.23      3.96 o 
  -9   3   6       11.22       12.55      1.80 o 
  -8   3   6        7.28        7.48      1.35 o 
  -7   3   6       20.13       20.85      2.12 o 
  -6   3   6        3.49        3.51      0.94 o 
  -5   3   6       17.62       16.20      1.23 o 
  -4   3   6       32.00       26.29      1.30 o 
  -3   3   6       99.62      102.76      2.22 o 
  -2   3   6       25.34       27.12      1.12 o 
  -1   3   6       80.19       72.44      1.35 o 
   0   3   6      136.14      126.93      1.90 o 
   1   3   6       66.76       72.17      1.29 o 
   2   3   6      109.09      111.61      1.72 o 
   3   3   6        7.62        6.97      0.57 o 
   4   3   6        0.02        0.19      0.49 o 
   5   3   6        2.95        4.60      0.75 o 
   6   3   6       19.14       21.54      1.85 o 
   7   3   6        0.26        1.22      1.04 o 
   8   3   6        2.36        0.64      1.58 o 
   9   3   6       11.22        9.96      2.14 o 
  10   3   6       43.25       57.87      4.52 o 
  -9   4   6       10.09        8.24      1.87 o 
  -8   4   6       11.66       11.43      1.62 o 
  -7   4   6        5.57        6.82      1.57 o 
  -6   4   6       13.83       13.95      1.29 o 
  -5   4   6       68.82       69.08      2.23 o 
  -4   4   6       17.33       12.98      1.14 o 
  -3   4   6       82.21       77.81      2.08 o 
  -2   4   6        5.92        9.36      0.72 o 
  -1   4   6      152.41      167.59      2.40 o 
   0   4   6      673.97      704.54      7.80 o 
   1   4   6        8.52       14.18      0.91 o 
   2   4   6        1.72        4.20      0.47 o 
   3   4   6        2.70        2.00      0.47 o 
   4   4   6        0.19        0.34      0.45 o 
   5   4   6        7.73        5.78      0.81 o 
   6   4   6       48.98       47.17      2.23 o 
   7   4   6      109.06      109.36      4.68 o 
   8   4   6        0.91        2.06      1.55 o 
   9   4   6        3.35        2.88      1.63 o 
  10   4   6       30.06       28.06      4.75 o 
  -8   5   6        1.45        1.04      1.29 o 
  -7   5   6        7.25        4.37      1.43 o 
  -6   5   6        1.04        1.31      0.98 o 
  -5   5   6        0.57       -0.50      0.70 o 
  -4   5   6      384.53      424.83      7.28 o 
  -3   5   6      426.43      461.92      7.36 o 
  -2   5   6        2.60        1.77      0.62 o 
  -1   5   6       55.30       54.58      2.04 o 
   0   5   6      456.02      446.65      5.58 o 
   1   5   6       34.11       32.77      1.01 o 
   2   5   6       30.65       32.03      1.36 o 
   3   5   6       32.01       24.44      1.05 o 
   4   5   6      120.29      117.56      2.61 o 
   5   5   6       85.10       87.86      5.15 o 
   6   5   6        8.24       13.71      1.31 o 
   7   5   6       27.15       25.33      2.10 o 
   8   5   6        2.25       -1.17      2.37 o 
   9   5   6        0.73        1.58      2.30 o 
  10   5   6        1.92        0.00      2.88 o 
  -8   6   6        1.25       -0.70      1.35 o 
  -7   6   6        2.55        3.78      1.58 o 
  -6   6   6        3.04        6.54      2.02 o 
  -5   6   6       20.81       10.72      2.12 o 
  -4   6   6      212.39      209.48      4.80 o 
  -3   6   6      252.44      237.61      4.50 o 
  -2   6   6      151.54      134.55      2.61 o 
  -1   6   6       36.00       36.27      1.24 o 
   0   6   6       22.19       25.97      1.04 o 
   1   6   6       54.91       52.13      1.27 o 
   2   6   6        5.69        5.25      0.56 o 
   3   6   6       25.59       23.05      1.13 o 
   4   6   6      281.89      267.77      4.64 o 
   5   6   6       14.05       14.80      1.26 o 
   6   6   6       22.69       21.11      2.86 o 
   7   6   6        6.69        7.65      1.87 o 
   8   6   6        1.33        4.28      1.76 o 
   9   6   6        5.85        1.29      2.45 o 
  -7   7   6        0.84       -1.20      1.20 o 
  -6   7   6       12.99       15.82      1.76 o 
  -5   7   6       25.52       27.01      2.47 o 
  -4   7   6        9.49       11.89      1.69 o 
  -3   7   6       24.15       30.11      1.88 o 
  -2   7   6        0.00       -0.27      0.71 o 
  -1   7   6       49.33       50.38      1.68 o 
   0   7   6       10.41       15.13      0.80 o 
   1   7   6       18.43       11.65      0.71 o 
   2   7   6      239.01      267.81      3.90 o 
   3   7   6      450.26      490.46      9.03 o 
   4   7   6       36.64       32.33      1.75 o 
   5   7   6        0.01       -0.42      0.72 o 
   6   7   6       19.32       12.54      2.03 o 
   7   7   6        0.74       -0.31      1.41 o 
   8   7   6       13.90       10.75      2.33 o 
   9   7   6        0.09       -0.86      2.45 o 
  -6   8   6        3.33        1.60      1.16 o 
  -5   8   6        1.51       -0.63      1.17 o 
  -4   8   6        8.03        5.02      1.37 o 
  -3   8   6       37.13       41.60      2.32 o 
  -2   8   6        6.25        6.33      1.16 o 
  -1   8   6       76.15       73.88      2.62 o 
   0   8   6       24.24       18.89      1.44 o 
   1   8   6      101.12      109.37      2.56 o 
   2   8   6       36.91       35.38      2.33 o 
   3   8   6      168.50      164.24      5.16 o 
   4   8   6        8.28        6.19      0.85 o 
   5   8   6      116.31      109.96      5.88 o 
   6   8   6       25.33       23.01      2.52 o 
   7   8   6        1.13       -1.41      1.41 o 
   8   8   6       23.56       24.95      5.75 o 
   9   8   6        2.50        4.75      2.73 o 
  -5   9   6       11.19       13.64      1.67 o 
  -4   9   6       30.46       42.72      4.53 o 
  -3   9   6        0.01        1.34      1.27 o 
  -2   9   6        3.71        2.45      1.00 o 
  -1   9   6       10.15        8.78      1.19 o 
   0   9   6        2.71        1.40      0.74 o 
   1   9   6       41.41       30.61      2.04 o 
   2   9   6      110.00       90.26      2.78 o 
   3   9   6        1.30        1.55      0.67 o 
   4   9   6        1.49        2.41      0.91 o 
   5   9   6        4.92        6.10      1.04 o 
   6   9   6       40.27       40.31      3.17 o 
   7   9   6        8.05        8.97      2.88 o 
   8   9   6        3.64        6.57      2.11 o 
  -4  10   6        3.51        4.25      1.40 o 
  -3  10   6       11.25       20.31      2.44 o 
  -2  10   6        9.58       11.16      1.78 o 
  -1  10   6        2.50        5.22      1.11 o 
   0  10   6        0.03        2.37      1.02 o 
   1  10   6       18.17       17.26      3.31 o 
   2  10   6        4.68        6.90      0.99 o 
   3  10   6        9.14       10.38      1.05 o 
   4  10   6       25.17       20.95      3.67 o 
   5  10   6        6.47        5.78      1.42 o 
   6  10   6       39.25       43.80      7.55 o 
   7  10   6        7.38       11.37      2.18 o 
  -3  11   6        1.38        0.66      1.80 o 
  -2  11   6        1.16       -0.43      1.58 o 
  -1  11   6        3.56        3.50      1.27 o 
   0  11   6       13.39       12.16      1.57 o 
   1  11   6        0.07        1.51      1.02 o 
   2  11   6       17.77       16.61      1.78 o 
   3  11   6        1.07       -1.08      1.08 o 
   4  11   6        0.56        1.40      1.11 o 
   5  11   6        1.67        1.15      2.01 o 
   6  11   6        0.68        0.68      1.41 o 
  -1  12   6        6.89        9.29      1.73 o 
   0  12   6        0.03        2.27      1.17 o 
   1  12   6        5.65        9.52      1.53 o 
   2  12   6       12.21       14.25      1.72 o 
   3  12   6       27.95       43.23      2.79 o 
   4  12   6       20.64       22.62      2.21 o 
  -3 -10   7        0.02        0.27      1.06 o 
  -2 -10   7       10.05       13.62      1.72 o 
  -1 -10   7        0.02       -0.15      0.96 o 
   0 -10   7        0.14        1.31      1.11 o 
  -5  -9   7        0.24        0.65      1.31 o 
  -4  -9   7        0.40       -0.29      1.58 o 
  -3  -9   7        0.24       -0.36      1.06 o 
  -2  -9   7        3.48        3.45      1.22 o 
  -1  -9   7        0.80        1.00      1.06 o 
   0  -9   7        0.94        0.39      0.79 o 
   1  -9   7        0.00        0.35      0.96 o 
   2  -9   7        2.00        3.60      1.73 o 
   3  -9   7        3.80        4.84      2.73 o 
  -6  -8   7        5.53        5.26      1.87 o 
  -5  -8   7       14.99       21.18      2.88 o 
  -4  -8   7       13.33        9.72      1.69 o 
  -3  -8   7        1.08        1.40      0.91 o 
  -2  -8   7       42.07       47.17      4.24 o 
  -1  -8   7       25.69       23.05      1.58 o 
   0  -8   7        0.20       -0.65      0.71 o 
   1  -8   7       11.87       13.51      1.38 o 
   2  -8   7        7.59        8.14      1.47 o 
   3  -8   7        0.71        3.61      5.47 o 
   4  -8   7        2.93        1.22      1.32 o 
  -7  -7   7        0.04        1.61      1.59 o 
  -6  -7   7        0.25        1.28      1.31 o 
  -5  -7   7        4.75        3.79      1.45 o 
  -4  -7   7       25.88       29.28      1.97 o 
  -3  -7   7        2.56        2.63      0.88 o 
  -2  -7   7       11.29       12.33      1.09 o 
  -1  -7   7        0.71       -0.18      0.69 o 
   0  -7   7       24.90       27.11      1.68 o 
   1  -7   7        0.01        0.00      0.64 o 
   2  -7   7        1.83        1.14      0.87 o 
   3  -7   7        0.74        1.55      1.17 o 
   4  -7   7        4.51        4.53      1.94 o 
   5  -7   7        3.96        4.84      1.94 o 
   6  -7   7        0.80        3.74      2.59 o 
  -8  -6   7        0.00        0.56      4.75 o 
  -7  -6   7        1.37        1.47      1.55 o 
  -6  -6   7        0.07       -0.72      1.17 o 
  -5  -6   7        4.38        3.02      1.32 o 
  -4  -6   7        8.44        9.39      1.32 o 
  -3  -6   7       18.49       14.51      1.47 o 
  -2  -6   7        7.80        9.45      0.98 o 
  -1  -6   7        3.46        3.79      0.75 o 
   0  -6   7       35.91       33.28      2.44 o 
   1  -6   7       57.96       55.07      4.77 o 
   2  -6   7       49.56       47.00      2.28 o 
   3  -6   7        6.21       10.42      1.57 o 
   4  -6   7       10.74       11.36      1.78 o 
   5  -6   7        2.35        0.92      1.37 o 
   6  -6   7        6.63        9.25      1.98 o 
  -8  -5   7        0.00        0.14      2.01 o 
  -7  -5   7        0.08        0.26      1.44 o 
  -6  -5   7        5.62        8.15      1.80 o 
  -5  -5   7        3.97        4.39      1.14 o 
  -4  -5   7       14.77       15.47      1.21 o 
  -3  -5   7      163.51      184.83      5.52 o 
  -2  -5   7       17.32       18.72      1.27 o 
  -1  -5   7        6.20       10.40      1.12 o 
   0  -5   7       47.04       35.39      1.49 o 
   1  -5   7        0.04       -0.34      0.59 o 
   2  -5   7       83.55       69.44      4.67 o 
   3  -5   7        0.25        0.24      0.84 o 
   4  -5   7       45.73       51.54      3.03 o 
   5  -5   7        7.39       10.44      3.88 o 
   6  -5   7        3.62        2.85      1.52 o 
   7  -5   7       12.68       14.10      3.17 o 
  -9  -4   7        3.01        0.00      2.45 o 
  -8  -4   7        5.75       12.37      3.02 o 
  -7  -4   7       61.29       60.42      2.94 o 
  -6  -4   7      223.09      223.99      5.62 o 
  -5  -4   7        4.24        6.74      1.15 o 
  -4  -4   7       19.81       15.04      1.65 o 
  -3  -4   7       31.99       33.70      1.45 o 
  -2  -4   7       14.21       16.53      1.70 o 
  -1  -4   7        2.70        5.90      0.79 o 
   0  -4   7       41.69       50.52      1.55 o 
   1  -4   7       45.86       41.88      1.45 o 
   2  -4   7        2.79        3.21      0.68 o 
   3  -4   7       21.15       17.56      1.32 o 
   4  -4   7       38.41       36.28      2.16 o 
   5  -4   7       23.89       21.21      1.85 o 
   6  -4   7        7.54        8.03      2.37 o 
   7  -4   7        0.11        4.03      2.45 o 
   8  -4   7        0.62       -0.14      2.16 o 
  -9  -3   7        0.22       -1.73      2.16 o 
  -8  -3   7        3.88        9.33      1.54 o 
  -7  -3   7        5.97        4.95      1.11 o 
  -6  -3   7      127.15      124.21      3.85 o 
  -5  -3   7        2.44        1.66      1.34 o 
  -4  -3   7        1.46        2.61      0.67 o 
  -3  -3   7       16.10       16.20      1.13 o 
  -2  -3   7       29.77       32.80      1.45 o 
  -1  -3   7        2.72        1.99      0.52 o 
   0  -3   7      132.17      152.97      2.92 o 
   1  -3   7      268.92      247.55      4.74 o 
   2  -3   7       18.81       11.37      1.38 o 
   3  -3   7       26.37       25.46      1.50 o 
   4  -3   7       11.65       13.23      1.41 o 
   5  -3   7        7.31        5.17      1.15 o 
   6  -3   7       36.40       39.81      6.09 o 
   7  -3   7        0.59        2.00      1.55 o 
   8  -3   7        0.58        0.29      2.16 o 
  -9  -2   7       40.60       44.38      2.90 o 
  -8  -2   7        2.80        0.92      1.20 o 
  -7  -2   7        1.93        3.45      1.42 o 
  -6  -2   7        0.09       -0.52      1.41 o 
  -5  -2   7       79.79       84.45      4.17 o 
  -4  -2   7        8.30       10.57      0.86 o 
  -3  -2   7      133.77      110.12      3.95 o 
  -2  -2   7        0.67        2.52      0.58 o 
  -1  -2   7        8.42       13.01      0.80 o 
   0  -2   7     1035.37     1130.38     15.65 o 
   1  -2   7       69.95       77.08      1.96 o 
   2  -2   7        0.39       -0.04      0.43 o 
   3  -2   7        2.75        5.22      0.79 o 
   4  -2   7       31.62       27.23      1.75 o 
   5  -2   7       15.61       16.21      1.60 o 
   6  -2   7       31.23       30.85      2.46 o 
   7  -2   7       43.58       40.82      3.25 o 
   8  -2   7       11.47       14.65      2.34 o 
   9  -2   7        0.14       -0.58      2.16 o 
  -9  -1   7       23.35       22.03      2.26 o 
  -8  -1   7        8.99        8.09      1.50 o 
  -7  -1   7       99.55      107.49      5.25 o 
  -6  -1   7       45.25       41.04      2.50 o 
  -5  -1   7        1.15        0.83      0.71 o 
  -4  -1   7        1.28        2.31      0.66 o 
  -3  -1   7       54.66       66.97      2.97 o 
  -2  -1   7      444.18      449.88      6.88 o 
  -1  -1   7      340.70      318.00      4.64 o 
   0  -1   7      398.17      414.50      5.78 o 
   1  -1   7       51.38       49.99      1.54 o 
   2  -1   7       70.82       59.32      1.39 o 
   3  -1   7      104.10      103.59      2.14 o 
   4  -1   7        3.74        2.66      0.71 o 
   5  -1   7       54.66       54.37      3.80 o 
   6  -1   7       17.79       17.20      1.74 o 
   7  -1   7       10.61        8.91      1.41 o 
   8  -1   7       48.84       46.20      5.18 o 
   9  -1   7        1.01        2.94      1.97 o 
  -9   0   7        8.29       12.36      1.91 o 
  -8   0   7       10.71       11.92      1.72 o 
  -7   0   7       39.15       37.24      3.38 o 
  -6   0   7       12.50       10.54      1.72 o 
  -5   0   7        1.53        0.68      0.68 o 
  -4   0   7       13.45       10.77      1.06 o 
  -3   0   7      673.59      755.05     14.54 o 
  -2   0   7       10.95        7.14      0.70 o 
  -1   0   7       65.60       58.65      1.51 o 
   0   0   7      182.67      161.58      4.33 o 
   1   0   7      318.91      312.64      5.05 o 
   2   0   7       34.51       39.10      2.56 o 
   3   0   7        3.98        3.13      0.61 o 
   4   0   7        4.73        6.05      0.90 o 
   5   0   7        0.51        0.64      0.65 o 
   6   0   7        2.62        1.94      0.95 o 
   7   0   7       23.23       19.82      1.90 o 
   8   0   7        2.27        0.17      1.47 o 
   9   0   7        0.10        0.44      2.66 o 
  -9   1   7        4.09        6.54      1.85 o 
  -8   1   7        0.01        0.55      1.11 o 
  -7   1   7       76.18       76.32      5.83 o 
  -6   1   7      135.04      120.83      4.63 o 
  -5   1   7      174.59      178.82      4.23 o 
  -4   1   7       18.16       18.07      1.09 o 
  -3   1   7       17.60       18.04      1.02 o 
  -2   1   7      176.75      179.65      3.62 o 
  -1   1   7      446.22      477.22      6.06 o 
   0   1   7       21.64       24.85      1.06 o 
   1   1   7       59.18       46.62      1.44 o 
   2   1   7       40.82       45.71      1.27 o 
   3   1   7       91.51       99.57      2.19 o 
   4   1   7       22.15       26.30      1.35 o 
   5   1   7        0.00        0.13      0.50 o 
   6   1   7       29.89       32.06      1.89 o 
   7   1   7       10.31       12.09      1.93 o 
   8   1   7       64.75       59.70      4.12 o 
   9   1   7       34.44       32.19      3.30 o 
  10   1   7       10.33       11.26      2.59 o 
  -9   2   7        0.29        3.04      2.71 o 
  -8   2   7        0.10        0.50      1.24 o 
  -7   2   7       54.08       44.09      3.31 o 
  -6   2   7       26.91       21.31      1.86 o 
  -5   2   7       12.12       13.98      1.54 o 
  -4   2   7       17.62       15.68      1.56 o 
  -3   2   7       83.52       77.12      2.27 o 
  -2   2   7       93.53      101.46      2.56 o 
  -1   2   7      173.58      194.03      3.17 o 
   0   2   7      115.98      113.13      1.96 o 
   1   2   7      387.37      373.69      4.81 o 
   3   2   7      517.12      576.51      9.68 o 
   4   2   7       78.00      102.43      2.83 o 
   5   2   7        4.92        2.46      0.65 o 
   6   2   7        3.70        3.94      1.26 o 
   7   2   7        2.22        3.69      1.57 o 
   8   2   7        6.21        8.73      1.97 o 
   9   2   7       12.39       15.78      3.96 o 
  10   2   7        7.17        8.88      2.48 o 
  -9   3   7        3.17        5.97      1.49 o 
  -8   3   7        0.14        0.45      1.10 o 
  -7   3   7       66.85       56.64      3.31 o 
  -6   3   7        6.21        7.08      2.18 o 
  -5   3   7       64.78       69.07      2.93 o 
  -4   3   7      370.58      346.67      8.54 o 
  -3   3   7       84.80       78.89      1.95 o 
  -2   3   7        7.55        7.36      0.69 o 
  -1   3   7       50.55       51.42      1.29 o 
   0   3   7      458.65      508.52      6.32 o 
   1   3   7       38.93       39.01      1.32 o 
   2   3   7      327.40      312.39      4.57 o 
   3   3   7       84.09       92.68      1.85 o 
   4   3   7        1.55        1.59      0.43 o 
   5   3   7        3.54        2.95      0.68 o 
   6   3   7       34.05       25.57      2.05 o 
   7   3   7        4.59        0.01      1.37 o 
   8   3   7        7.58        7.54      1.88 o 
   9   3   7        2.38        3.60      1.86 o 
  10   3   7        8.39        6.60      2.45 o 
  -8   4   7        0.02       -1.00      1.05 o 
  -7   4   7        0.08       -0.50      1.14 o 
  -6   4   7        6.59        6.99      1.18 o 
  -5   4   7        1.77        4.07      1.07 o 
  -4   4   7       98.61       91.34      2.86 o 
  -3   4   7        3.11        3.05      0.64 o 
  -2   4   7      240.92      254.31      4.07 o 
  -1   4   7       14.98       11.39      0.72 o 
   0   4   7       19.41       18.74      0.87 o 
   1   4   7      354.56      331.92      4.40 o 
   2   4   7      147.08      156.47      2.69 o 
   3   4   7       84.98       90.24      2.51 o 
   4   4   7        4.13        3.06      0.57 o 
   5   4   7       10.35        8.35      0.95 o 
   6   4   7        2.97        3.13      1.13 o 
   7   4   7        2.16       -0.25      1.07 o 
   8   4   7        2.04        1.55      1.41 o 
   9   4   7        0.22        1.80      1.63 o 
  10   4   7        4.01        0.00      2.88 o 
  -8   5   7        2.52        3.51      1.57 o 
  -7   5   7        0.02       -0.35      1.45 o 
  -6   5   7       41.35       38.63      3.88 o 
  -5   5   7       51.97       49.07      2.09 o 
  -4   5   7      192.93      185.66      7.12 o 
  -3   5   7      149.52      149.16      3.86 o 
  -2   5   7       33.70       33.58      1.55 o 
  -1   5   7        3.86        3.36      0.57 o 
   0   5   7      182.97      189.37      2.88 o 
   1   5   7      116.93      137.94      2.43 o 
   2   5   7       46.45       50.41      1.35 o 
   3   5   7       15.05       13.15      1.72 o 
   4   5   7       32.38       30.58      1.46 o 
   5   5   7        4.76        8.08      0.93 o 
   6   5   7       15.14        9.83      1.39 o 
   7   5   7      178.54      150.54      6.96 o 
   8   5   7        0.94        0.51      2.88 o 
   9   5   7        3.88        0.86      2.59 o 
  -7   6   7        2.55        5.23      2.04 o 
  -6   6   7        0.69        0.33      1.30 o 
  -5   6   7        9.17        9.00      1.58 o 
  -4   6   7      102.69      104.57      3.30 o 
  -3   6   7       31.35       31.99      1.67 o 
  -2   6   7      245.97      251.85      4.60 o 
  -1   6   7       75.67       74.53      1.82 o 
   0   6   7       25.63       23.97      1.03 o 
   1   6   7       77.76       69.74      1.60 o 
   2   6   7       52.47       55.91      1.43 o 
   3   6   7       81.44       74.24      2.52 o 
   4   6   7      649.19      659.75      9.89 o 
   5   6   7       42.17       42.03      2.38 o 
   6   6   7       21.54       17.18      1.77 o 
   7   6   7       46.63       39.18      7.55 o 
   8   6   7        0.01        2.73      2.16 o 
   9   6   7        0.65        7.63      3.17 o 
  -7   7   7        3.65        8.84      1.89 o 
  -6   7   7       25.22       27.70      2.70 o 
  -5   7   7        0.07       -0.51      1.18 o 
  -4   7   7        7.98        8.95      1.63 o 
  -3   7   7        0.07        0.66      0.99 o 
  -2   7   7       36.65       34.38      2.00 o 
  -1   7   7        0.92        2.03      0.68 o 
   0   7   7        1.20        3.28      0.63 o 
   1   7   7        4.07        4.24      0.64 o 
   2   7   7       38.33       37.45      1.38 o 
   3   7   7       60.85       71.94      2.17 o 
   4   7   7      335.85      372.90      8.13 o 
   5   7   7       29.60       32.16      2.26 o 
   6   7   7       35.80       29.60      5.61 o 
   7   7   7        0.75        0.44      1.47 o 
   8   7   7       13.17        9.60      2.31 o 
   9   7   7        0.04        1.29      2.30 o 
  -6   8   7        3.97        8.56      2.12 o 
  -5   8   7        3.21        2.83      1.45 o 
  -4   8   7        0.00        3.78      1.47 o 
  -3   8   7        0.65        1.40      1.11 o 
  -2   8   7        0.99        0.37      0.93 o 
  -1   8   7      121.82       94.17      3.15 o 
   0   8   7        7.59        2.85      0.88 o 
   1   8   7       41.71       39.94      1.63 o 
   2   8   7      147.92      127.00      2.98 o 
   3   8   7        3.09        2.37      0.97 o 
   4   8   7       13.69       14.67      2.27 o 
   5   8   7       58.02       67.94      3.80 o 
   6   8   7       16.55       13.58      2.21 o 
   7   8   7       18.11       18.34      2.52 o 
   8   8   7        0.71        2.40      1.94 o 
  -5   9   7        9.13       12.51      2.12 o 
  -4   9   7        0.07       -0.22      1.18 o 
  -3   9   7        9.52        7.24      1.63 o 
  -2   9   7       28.64       22.54      1.91 o 
  -1   9   7        0.06       -0.21      0.82 o 
   0   9   7        0.22        0.38      0.75 o 
   1   9   7        6.35        6.77      0.89 o 
   2   9   7        2.42        2.01      0.88 o 
   3   9   7       19.98       21.57      1.69 o 
   4   9   7       31.95       33.99      2.14 o 
   5   9   7        5.93        9.42      1.80 o 
   6   9   7       26.27       28.36      2.87 o 
   7   9   7       64.38       63.54      4.39 o 
   8   9   7        0.29        1.27      1.94 o 
  -4  10   7       11.31       15.88      2.49 o 
  -3  10   7       49.37       62.47      4.17 o 
  -2  10   7        0.04        0.43      1.22 o 
  -1  10   7        0.55        1.18      1.84 o 
   0  10   7       11.81       11.20      2.01 o 
   1  10   7        0.45        0.11      0.96 o 
   2  10   7        0.55        0.46      0.77 o 
   3  10   7        9.36        8.38      1.18 o 
   4  10   7        0.00       -0.04      0.93 o 
   5  10   7        0.76        1.50      2.09 o 
   6  10   7       11.41       12.48      2.17 o 
   7  10   7        7.37       11.32      2.27 o 
  -3  11   7        5.73        5.87      1.82 o 
  -2  11   7       21.08       14.10      3.02 o 
  -1  11   7        7.75        3.79      1.41 o 
   0  11   7        0.73       -0.71      1.22 o 
   1  11   7        0.62        2.16      1.12 o 
   2  11   7        0.13        0.72      1.15 o 
   3  11   7       25.73       29.12      2.48 o 
   4  11   7        6.92        8.23      1.68 o 
   5  11   7        1.55        2.59      1.53 o 
   6  11   7        3.14        2.75      1.59 o 
   0  12   7       12.46       10.57      1.78 o 
   1  12   7       10.15       11.35      1.73 o 
   2  12   7        7.78       11.09      3.52 o 
   3  12   7       38.92       42.21      2.95 o 
  -4  -9   8        1.11        3.31      2.16 o 
  -3  -9   8        1.26       -0.86      1.44 o 
  -2  -9   8        0.11        2.01      1.58 o 
  -1  -9   8        6.74        4.38      1.37 o 
   0  -9   8        0.01        1.14      1.06 o 
   1  -9   8        0.43        0.58      1.44 o 
   2  -9   8        4.60        3.74      1.87 o 
  -6  -8   8        5.84        3.27      1.69 o 
  -5  -8   8        3.52        4.20      1.59 o 
  -4  -8   8        1.51        2.87      1.37 o 
  -3  -8   8        3.74        4.50      1.87 o 
  -2  -8   8        1.03        2.45      0.94 o 
  -1  -8   8        6.00        5.43      1.08 o 
   0  -8   8        3.44        5.15      1.09 o 
   1  -8   8        4.36        2.75      1.08 o 
   2  -8   8        0.15       -0.32      0.96 o 
   3  -8   8        2.57        2.88      1.31 o 
   4  -8   8        0.20        0.02      1.21 o 
  -7  -7   8        1.53        1.51      1.69 o 
  -6  -7   8       10.04       13.42      2.10 o 
  -5  -7   8       27.60       20.74      2.37 o 
  -4  -7   8        2.28        2.14      1.37 o 
  -3  -7   8       11.33       15.83      1.54 o 
  -2  -7   8        0.51        0.56      0.88 o 
  -1  -7   8        4.59        8.64      2.27 o 
   0  -7   8        1.43        1.94      1.58 o 
   1  -7   8        8.56       11.27      1.10 o 
   2  -7   8        8.25       13.32      1.72 o 
   3  -7   8        3.56        6.27      1.47 o 
   4  -7   8        7.46       10.00      2.37 o 
   5  -7   8       15.80       19.54      2.49 o 
  -8  -6   8        0.59        3.17      2.45 o 
  -7  -6   8        0.05       -0.14      1.53 o 
  -6  -6   8        0.61        0.29      1.87 o 
  -5  -6   8       18.21       18.76      2.21 o 
  -4  -6   8       85.26       95.92      3.99 o 
  -3  -6   8       26.88       23.32      1.77 o 
  -2  -6   8       15.17       16.24      1.45 o 
  -1  -6   8        4.70        3.16      0.80 o 
   0  -6   8        0.07        0.31      0.98 o 
   1  -6   8        2.14        2.26      0.93 o 
   2  -6   8        2.27        0.65      0.84 o 
   3  -6   8        5.61        5.35      1.44 o 
   4  -6   8        0.02        0.94      1.14 o 
   5  -6   8        1.04       -0.80      1.87 o 
   6  -6   8        7.92       13.25      2.27 o 
  -8  -5   8        0.97        3.17      2.30 o 
  -7  -5   8        5.77        5.35      1.86 o 
  -6  -5   8       11.61       14.30      2.13 o 
  -5  -5   8        8.24       11.83      2.65 o 
  -4  -5   8       59.80       51.67      2.41 o 
  -3  -5   8       17.54       23.11      1.53 o 
  -2  -5   8       38.35       41.07      1.90 o 
  -1  -5   8       77.03       67.64      2.51 o 
   0  -5   8       23.05       27.33      1.75 o 
   1  -5   8        9.37        5.15      1.04 o 
   2  -5   8        1.71        1.44      0.77 o 
   3  -5   8       14.75       15.42      2.37 o 
   4  -5   8        0.01       -0.92      0.92 o 
   5  -5   8        3.32        1.29      1.22 o 
   6  -5   8        0.03       -0.01      2.09 o 
   7  -5   8       12.74       18.99      3.74 o 
  -8  -4   8        8.28        6.91      2.59 o 
  -7  -4   8       53.11       37.16      5.90 o 
  -6  -4   8       17.05       16.19      1.72 o 
  -5  -4   8       37.72       37.80      2.22 o 
  -4  -4   8        0.50        0.08      0.80 o 
  -3  -4   8       77.14       80.69      2.17 o 
  -2  -4   8      219.87      220.79      5.29 o 
  -1  -4   8      295.63      297.16      6.56 o 
   0  -4   8        0.07       -0.64      0.64 o 
   1  -4   8       31.11       34.04      1.72 o 
   2  -4   8        0.01        0.11      0.55 o 
   3  -4   8        0.15        1.47      0.85 o 
   4  -4   8       23.09       25.78      1.91 o 
   5  -4   8        3.23        2.16      1.32 o 
   6  -4   8       14.81       16.06      4.17 o 
   7  -4   8        0.00        1.73      2.16 o 
  -9  -3   8        0.82        2.73      2.59 o 
  -8  -3   8        0.51        0.84      2.30 o 
  -7  -3   8       15.35       11.74      1.83 o 
  -6  -3   8       15.55       16.43      2.89 o 
  -5  -3   8        7.30        7.37      1.24 o 
  -4  -3   8       28.35       32.28      1.72 o 
  -3  -3   8       21.98       20.52      1.38 o 
  -2  -3   8       77.76       77.40      2.26 o 
  -1  -3   8      112.39      103.25      2.65 o 
   0  -3   8      350.86      366.20      8.16 o 
   1  -3   8      162.57      184.18      6.71 o 
   2  -3   8       16.81       22.37      1.27 o 
   3  -3   8        4.88        4.84      1.27 o 
   4  -3   8        7.15        8.65      1.24 o 
   5  -3   8        1.73        1.83      1.07 o 
   6  -3   8        2.84        4.16      1.31 o 
   7  -3   8        7.05        6.91      2.59 o 
   8  -3   8       10.68       12.37      3.31 o 
  -9  -2   8        6.20        8.56      2.07 o 
  -8  -2   8        0.70        0.28      1.07 o 
  -7  -2   8        8.39       10.61      1.82 o 
  -6  -2   8        1.51        1.84      1.03 o 
  -5  -2   8        4.76        4.16      1.04 o 
  -4  -2   8        3.96        2.17      0.76 o 
  -3  -2   8        2.86        3.09      0.67 o 
  -2  -2   8        0.51       -0.25      0.50 o 
  -1  -2   8       14.78       18.00      0.99 o 
   0  -2   8      105.50       91.37      2.22 o 
   1  -2   8      436.38      453.73      7.08 o 
   2  -2   8       34.08       30.09      1.47 o 
   3  -2   8       20.55       18.08      1.22 o 
   4  -2   8      118.08      109.74      3.49 o 
   5  -2   8        0.00       -0.47      0.95 o 
   6  -2   8       24.89       23.79      2.79 o 
   7  -2   8       31.43       33.01      3.09 o 
   8  -2   8        1.37       -1.41      1.41 o 
  -9  -1   8        0.79        0.53      1.33 o 
  -8  -1   8        1.13        3.85      1.68 o 
  -7  -1   8        1.43        0.74      1.24 o 
  -6  -1   8        1.41        4.03      1.18 o 
  -5  -1   8        0.00       -0.27      0.77 o 
  -4  -1   8       12.52       18.32      1.25 o 
  -3  -1   8       45.12       39.51      2.28 o 
  -2  -1   8        2.36        1.88      0.58 o 
  -1  -1   8      166.86      178.66      3.09 o 
   0  -1   8       88.58       91.05      1.98 o 
   1  -1   8       32.46       29.16      1.36 o 
   2  -1   8       22.57       34.44      1.19 o 
   3  -1   8       19.78       20.53      1.17 o 
   4  -1   8        0.79        1.16      0.85 o 
   5  -1   8        0.81       -0.02      0.91 o 
   6  -1   8       11.31       10.43      3.09 o 
   7  -1   8       57.85       68.30      3.21 o 
   8  -1   8       13.28       13.32      3.88 o 
   9  -1   8        3.82        3.97      1.97 o 
  -9   0   8        7.02        8.73      1.77 o 
  -8   0   8       17.23       15.95      2.33 o 
  -7   0   8        7.52        9.39      1.80 o 
  -6   0   8        6.64        9.55      1.62 o 
  -5   0   8        7.24        7.00      1.24 o 
  -4   0   8       10.21       12.73      1.09 o 
  -3   0   8       18.37       21.71      1.26 o 
  -2   0   8       18.20       18.97      1.14 o 
  -1   0   8        5.01        4.15      0.58 o 
   0   0   8      212.04      179.66      3.07 o 
   1   0   8       39.56       42.00      2.27 o 
   2   0   8        1.68        1.43      0.37 o 
   3   0   8       36.57       34.66      1.58 o 
   4   0   8       15.18       14.06      1.17 o 
   5   0   8       88.81       85.93      3.18 o 
   6   0   8       14.90       11.86      1.83 o 
   7   0   8       40.38       41.15      3.31 o 
   8   0   8        3.11        2.20      1.68 o 
   9   0   8        0.01        1.24      1.86 o 
  -9   1   8        0.95        2.65      1.88 o 
  -8   1   8        5.10        4.30      1.66 o 
  -7   1   8       42.14       40.71      5.40 o 
  -6   1   8        0.19        1.51      1.31 o 
  -5   1   8       63.77       53.99      3.05 o 
  -4   1   8        2.08        2.33      0.70 o 
  -3   1   8       68.10       69.85      1.85 o 
  -2   1   8       30.04       30.20      1.29 o 
  -1   1   8        0.45        0.19      0.39 o 
   0   1   8       58.56       59.26      1.43 o 
   1   1   8      123.52      140.50      2.43 o 
   2   1   8       44.11       44.18      1.36 o 
   3   1   8      186.72      195.65      4.16 o 
   4   1   8      345.47      376.81      6.42 o 
   5   1   8       42.72       45.40      2.22 o 
   6   1   8        0.49       -0.31      1.17 o 
   7   1   8        7.12        7.04      1.76 o 
   8   1   8        0.14        1.73      1.63 o 
   9   1   8        0.75        0.32      1.78 o 
  -9   2   8       16.88       17.68      2.51 o 
  -8   2   8        0.16       -0.76      1.45 o 
  -7   2   8       34.04       33.13      3.05 o 
  -6   2   8      203.19      187.78      6.31 o 
  -5   2   8      144.34      152.12      5.72 o 
  -4   2   8       46.79       56.23      2.27 o 
  -3   2   8        1.96        2.73      0.68 o 
  -2   2   8       28.07       25.18      1.27 o 
  -1   2   8        0.04        0.66      0.40 o 
   0   2   8      288.08      312.69      5.35 o 
   2   2   8       38.87       27.89      2.27 o 
   3   2   8        5.77        5.06      0.73 o 
   4   2   8        5.18        4.04      1.03 o 
   5   2   8      136.47      135.79      4.14 o 
   6   2   8       47.15       50.84      4.53 o 
   7   2   8        3.06        4.39      1.63 o 
   8   2   8        7.87        9.67      2.17 o 
   9   2   8        0.36       -0.64      2.37 o 
  -8   3   8        0.99        3.41      1.44 o 
  -7   3   8       58.30       65.26      3.58 o 
  -6   3   8       17.58       20.21      2.39 o 
  -5   3   8       91.81       90.54      3.36 o 
  -4   3   8      123.49      109.63      3.52 o 
  -3   3   8       10.39        7.32      0.89 o 
  -2   3   8       81.93       84.86      2.01 o 
  -1   3   8       93.98       99.69      1.96 o 
   0   3   8      406.86      410.08      5.36 o 
   1   3   8       57.27       59.07      1.38 o 
   2   3   8       22.70       23.36      1.12 o 
   3   3   8       32.49       31.82      1.48 o 
   4   3   8       45.69       48.02      2.32 o 
   5   3   8       77.29       70.85      2.95 o 
   6   3   8       31.51       33.85      2.38 o 
   7   3   8        0.48       -0.86      1.22 o 
   8   3   8       25.60       23.54      2.75 o 
   9   3   8        6.61        5.87      4.46 o 
  -8   4   8        3.08        4.99      2.38 o 
  -7   4   8        2.91        4.65      1.50 o 
  -6   4   8        0.65       -1.07      1.07 o 
  -5   4   8       37.39       29.53      2.99 o 
  -4   4   8       90.13      100.62      3.11 o 
  -3   4   8     1119.29     1083.98     19.41 o 
  -2   4   8       24.11       22.19      1.19 o 
  -1   4   8        2.87        0.26      0.42 o 
   0   4   8      289.20      288.73      4.06 o 
   1   4   8        2.26        1.85      0.44 o 
   2   4   8       10.12       16.10      0.93 o 
   3   4   8       35.63       28.87      1.35 o 
   4   4   8       36.22       37.27      1.93 o 
   5   4   8        0.44        0.44      0.84 o 
   6   4   8       14.31       13.22      1.76 o 
   7   4   8       24.67       22.23      2.49 o 
   8   4   8        2.42        3.75      1.72 o 
   9   4   8        0.48       -1.43      1.57 o 
  -8   5   8        3.47        3.85      1.87 o 
  -7   5   8        0.63       -0.36      2.16 o 
  -6   5   8       32.32       41.77      5.98 o 
  -5   5   8        2.97        4.82      1.18 o 
  -4   5   8        0.15        1.79      1.41 o 
  -3   5   8       92.08       95.56      2.66 o 
  -2   5   8      457.36      472.25      7.52 o 
  -1   5   8      124.04      122.93      2.52 o 
   0   5   8        6.68        7.42      0.70 o 
   1   5   8       41.35       32.59      2.18 o 
   2   5   8        6.14        8.02      0.78 o 
   3   5   8       18.66       27.74      1.54 o 
   4   5   8       13.92       11.98      1.23 o 
   5   5   8        2.28        2.14      1.03 o 
   6   5   8       29.96       26.56      2.17 o 
   7   5   8       50.88       44.16      2.84 o 
   8   5   8        8.38        6.79      1.88 o 
   9   5   8        9.40       11.22      3.31 o 
  -7   6   8        1.06        5.39      2.14 o 
  -6   6   8       16.17       18.04      2.83 o 
  -5   6   8       18.40       21.23      2.20 o 
  -4   6   8       15.36       14.24      1.54 o 
  -3   6   8       21.32       17.25      1.52 o 
  -2   6   8      285.95      273.99      5.02 o 
  -1   6   8      134.01      121.80      3.33 o 
   0   6   8        0.01       -0.26      0.50 o 
   1   6   8        2.08        1.25      0.57 o 
   2   6   8        1.21        1.87      0.61 o 
   3   6   8      638.68      673.67     11.24 o 
   4   6   8      177.61      170.77      3.99 o 
   5   6   8        8.15        6.92      1.33 o 
   6   6   8        0.01       -0.95      0.95 o 
   7   6   8        0.70        0.51      1.52 o 
   8   6   8        0.01       -1.15      2.01 o 
   9   6   8        3.35        3.60      2.73 o 
  -7   7   8        2.16        4.41      2.18 o 
  -6   7   8       11.31       10.16      2.38 o 
  -5   7   8        3.24        2.08      1.37 o 
  -4   7   8       16.79       22.29      2.92 o 
  -3   7   8        0.25       -0.60      0.90 o 
  -2   7   8       30.87       36.25      2.07 o 
  -1   7   8        0.12       -0.08      0.63 o 
   0   7   8       14.86        7.87      0.82 o 
   1   7   8      176.37      147.05      2.97 o 
   2   7   8        6.49        9.87      0.91 o 
   3   7   8       55.61       60.33      2.11 o 
   4   7   8       92.62       97.29      3.46 o 
   5   7   8       37.32       41.37      3.24 o 
   6   7   8       26.34       27.80      2.87 o 
   7   7   8        1.25        3.97      3.38 o 
   8   7   8        2.40        2.73      2.30 o 
   9   7   8        0.39        3.31      2.88 o 
  -6   8   8        2.36        3.45      2.18 o 
  -5   8   8        0.02        1.00      1.41 o 
  -4   8   8       17.02       20.63      2.89 o 
  -3   8   8       12.40       14.96      1.84 o 
  -2   8   8        2.71        1.70      2.40 o 
  -1   8   8       39.03       27.69      1.98 o 
   0   8   8       15.08       12.41      1.16 o 
   1   8   8      102.68       92.12      2.84 o 
   2   8   8       30.69       37.88      1.83 o 
   3   8   8       14.56       20.89      1.73 o 
   4   8   8        9.82        9.77      1.37 o 
   5   8   8        1.94        1.87      1.45 o 
   6   8   8        0.14        0.38      1.41 o 
   7   8   8        2.14        4.34      1.90 o 
   8   8   8        5.21        3.97      2.03 o 
  -5   9   8        0.07        1.80      1.50 o 
  -4   9   8       14.60       21.48      2.63 o 
  -3   9   8        1.43        1.59      1.45 o 
  -2   9   8        2.15       -0.33      2.01 o 
  -1   9   8        0.52       -0.16      0.85 o 
   0   9   8       29.55       32.62      4.91 o 
   1   9   8        1.92       -0.11      0.68 o 
   2   9   8        1.83        0.17      0.86 o 
   3   9   8        9.99        9.20      1.31 o 
   4   9   8        4.98        2.66      1.51 o 
   5   9   8       25.65       25.09      2.58 o 
   6   9   8       10.16        8.82      2.07 o 
   7   9   8       35.38       34.24      7.34 o 
   8   9   8        2.56        3.74      2.73 o 
  -4  10   8       51.42       59.87      6.26 o 
  -3  10   8        5.23        5.75      1.83 o 
  -2  10   8        0.57       -1.44      1.44 o 
  -1  10   8        1.13        0.13      1.21 o 
   0  10   8        0.03       -0.29      0.82 o 
   1  10   8        2.55        2.59      1.17 o 
   2  10   8        9.84        9.30      1.25 o 
   3  10   8        2.18        3.67      1.10 o 
   4  10   8        2.33        2.24      1.31 o 
   5  10   8        4.03        3.37      1.55 o 
   6  10   8        8.99       11.67      2.14 o 
   7  10   8       14.57       22.39      2.94 o 
  -2  11   8       10.78       12.80      3.02 o 
  -1  11   8        0.03        1.44      2.01 o 
   0  11   8        1.16        1.44      1.87 o 
   1  11   8        6.36        9.09      1.63 o 
   2  11   8       18.09       23.52      1.82 o 
   3  11   8        8.25       10.67      1.72 o 
   4  11   8       50.86       46.02      3.15 o 
   5  11   8        0.70       -0.87      1.47 o 
   1  12   8        0.08       -0.43      1.73 o 
   2  12   8       10.41       10.22      2.73 o 
   3  12   8        0.77        2.45      2.01 o 
  -3  -9   9        1.97        1.87      2.01 o 
  -2  -9   9        0.63        1.44      1.87 o 
  -1  -9   9        1.71        0.14      1.73 o 
   0  -9   9        0.04        1.58      1.12 o 
   1  -9   9        0.02        3.17      1.87 o 
  -5  -8   9        1.24        1.82      1.47 o 
  -4  -8   9        0.03       -1.12      1.12 o 
  -3  -8   9        1.84        2.50      1.31 o 
  -2  -8   9        3.81        6.49      1.45 o 
  -1  -8   9        1.49        2.88      1.27 o 
   0  -8   9        1.54        1.01      1.29 o 
   1  -8   9        0.16       -0.60      0.89 o 
   2  -8   9        1.96        1.80      1.32 o 
   3  -8   9        0.00       -0.22      1.22 o 
  -6  -7   9        1.29        0.79      2.16 o 
  -5  -7   9        4.69        4.35      1.62 o 
  -4  -7   9        0.03        0.24      1.17 o 
  -3  -7   9        4.03        2.47      1.31 o 
  -2  -7   9        3.55        4.90      1.41 o 
  -1  -7   9        1.76        0.79      1.06 o 
   0  -7   9        0.09        1.87      1.58 o 
   1  -7   9        1.78        0.58      0.83 o 
   2  -7   9        5.72        6.82      1.73 o 
   3  -7   9        0.24        1.51      1.17 o 
   4  -7   9        0.31        1.01      1.87 o 
  -7  -6   9        0.38       -0.07      1.53 o 
  -6  -6   9        1.06        1.47      1.55 o 
  -5  -6   9        0.08        1.74      1.37 o 
  -4  -6   9        4.60        2.77      1.37 o 
  -3  -6   9        3.32        0.19      1.17 o 
  -2  -6   9       25.90       29.51      2.38 o 
  -1  -6   9        6.02        5.98      0.97 o 
   0  -6   9        9.17        6.69      1.13 o 
   1  -6   9        6.20        4.74      1.29 o 
   2  -6   9        2.43        0.38      1.06 o 
   3  -6   9        0.21        2.18      1.21 o 
   4  -6   9        2.59        6.96      2.23 o 
   5  -6   9       10.93       11.72      2.13 o 
  -8  -5   9        1.67       -0.58      2.16 o 
  -7  -5   9        9.62        6.54      2.07 o 
  -6  -5   9       33.07       30.65      3.88 o 
  -5  -5   9        1.56        1.30      1.27 o 
  -4  -5   9        2.08        2.71      1.23 o 
  -3  -5   9        3.36        2.11      1.17 o 
  -2  -5   9       10.59        9.37      1.25 o 
  -1  -5   9       16.92       14.91      1.49 o 
   0  -5   9        2.40        1.57      0.87 o 
   1  -5   9        1.39        1.83      1.13 o 
   2  -5   9        6.88        4.89      1.02 o 
   3  -5   9       12.33        8.93      1.57 o 
   4  -5   9        0.03        1.99      1.21 o 
   5  -5   9        5.13        6.70      1.72 o 
   6  -5   9        2.82        4.75      2.45 o 
  -8  -4   9        0.46        1.44      2.30 o 
  -7  -4   9       38.84       40.86      4.60 o 
  -6  -4   9       25.92       26.18      2.14 o 
  -5  -4   9        6.93        5.83      1.24 o 
  -4  -4   9        0.01        0.28      0.88 o 
  -3  -4   9       29.56       27.13      1.85 o 
  -2  -4   9        3.65        6.76      1.70 o 
  -1  -4   9       73.13       77.44      2.82 o 
   0  -4   9       19.70       14.87      1.55 o 
   1  -4   9        0.20        0.02      0.69 o 
   2  -4   9        4.54        3.28      0.86 o 
   3  -4   9        9.58       10.91      1.73 o 
   4  -4   9       37.93       27.49      2.54 o 
   5  -4   9        3.73        4.82      1.53 o 
   6  -4   9        2.42        2.01      2.01 o 
   7  -4   9        2.32        1.15      2.30 o 
  -8  -3   9        2.56        2.59      2.30 o 
  -7  -3   9        8.73        9.89      1.78 o 
  -6  -3   9        4.00        4.19      1.35 o 
  -5  -3   9        0.03       -0.43      0.93 o 
  -4  -3   9        8.99        6.72      1.19 o 
  -3  -3   9       12.04       13.05      1.20 o 
  -2  -3   9       12.45       13.00      1.16 o 
  -1  -3   9       49.87       45.27      1.95 o 
   0  -3   9      144.07      133.23      4.42 o 
   1  -3   9      161.40      153.39      5.19 o 
   2  -3   9        4.00        2.82      0.74 o 
   3  -3   9       29.09       24.93      1.85 o 
   4  -3   9       15.09       12.92      1.67 o 
   5  -3   9        3.98        5.85      1.30 o 
   6  -3   9        3.22        3.22      1.80 o 
   7  -3   9       10.49       11.80      3.17 o 
   8  -3   9        5.20        9.78      3.17 o 
  -9  -2   9        1.70       -1.01      2.01 o 
  -8  -2   9        0.80       -1.51      1.51 o 
  -7  -2   9       10.97       11.36      1.88 o 
  -6  -2   9        1.05       -0.10      1.04 o 
  -5  -2   9        3.30        3.82      1.09 o 
  -4  -2   9       16.42       15.69      1.51 o 
  -3  -2   9       13.34       12.52      1.41 o 
  -2  -2   9       95.92       97.14      2.68 o 
  -1  -2   9       26.33       25.12      1.32 o 
   0  -2   9        0.79        1.13      0.68 o 
   1  -2   9       42.46       57.04      2.53 o 
   2  -2   9        1.32        0.07      0.54 o 
   3  -2   9       31.50       29.06      2.41 o 
   4  -2   9      101.39      111.24      3.62 o 
   5  -2   9       63.00       63.63      2.95 o 
   6  -2   9        2.02       -0.69      1.35 o 
   7  -2   9        5.31        3.44      3.09 o 
   8  -2   9        5.76        5.18      2.73 o 
  -9  -1   9        1.65        2.34      1.48 o 
  -8  -1   9        2.65       -0.06      1.52 o 
  -7  -1   9        3.54        6.28      1.68 o 
  -6  -1   9        3.88        3.85      1.52 o 
  -5  -1   9        5.38        3.22      1.05 o 
  -4  -1   9       15.66       18.54      1.65 o 
  -3  -1   9        4.78        8.28      0.92 o 
  -2  -1   9       62.45       70.07      2.79 o 
  -1  -1   9        3.87        2.86      0.75 o 
   0  -1   9       25.34       26.23      2.12 o 
   1  -1   9       33.39       40.80      1.89 o 
   2  -1   9        0.27        0.40      0.56 o 
   3  -1   9        8.15        8.54      1.07 o 
   4  -1   9        0.02        0.97      0.86 o 
   5  -1   9        3.07        4.11      1.22 o 
   6  -1   9       33.25       32.79      2.93 o 
   7  -1   9        5.83       11.94      2.19 o 
   8  -1   9        3.27        4.04      2.04 o 
  -9   0   9        0.23        0.10      1.35 o 
  -8   0   9        2.09        1.76      1.59 o 
  -7   0   9        2.36        0.26      1.41 o 
  -6   0   9       18.46       16.17      2.03 o 
  -5   0   9        0.46        0.57      0.94 o 
  -4   0   9       12.50       10.52      1.66 o 
  -3   0   9       15.44       15.84      1.16 o 
  -2   0   9       10.07       12.24      1.00 o 
  -1   0   9        6.56        5.59      0.68 o 
   0   0   9        8.18        9.15      1.03 o 
   1   0   9      114.87      120.77      3.92 o 
   2   0   9        9.25        8.55      0.83 o 
   3   0   9        0.34        0.74      0.61 o 
   4   0   9      161.30      167.93      4.59 o 
   5   0   9       41.78       41.73      2.51 o 
   6   0   9        1.09        0.94      1.32 o 
   7   0   9       56.87       65.89      6.19 o 
   8   0   9       10.82       12.00      2.34 o 
   9   0   9        0.17        2.12      1.82 o 
  -9   1   9        0.65        2.59      1.48 o 
  -8   1   9        0.64        2.32      1.68 o 
  -7   1   9       71.19       55.04      3.81 o 
  -6   1   9       14.04       10.67      2.45 o 
  -5   1   9       39.61       41.23      2.95 o 
  -4   1   9       34.98       29.65      2.47 o 
  -3   1   9        3.58        1.53      0.63 o 
  -2   1   9        0.95        1.52      0.56 o 
  -1   1   9        3.82        2.34      0.53 o 
   0   1   9       18.40       21.95      1.05 o 
   1   1   9      221.87      232.56      4.07 o 
   2   1   9        0.01        0.16      0.47 o 
   3   1   9       85.15       90.19      4.15 o 
   4   1   9      243.07      240.90      5.19 o 
   5   1   9        0.00        0.00      1.17 o 
   6   1   9       36.26       32.14      2.80 o 
   7   1   9       22.73       20.07      2.49 o 
   8   1   9        1.06        1.15      1.57 o 
   9   1   9        0.15        1.36      1.92 o 
  -8   2   9        0.10       -0.05      2.37 o 
  -7   2   9       17.51       17.31      2.39 o 
  -6   2   9       40.94       37.60      3.05 o 
  -5   2   9       18.68       15.33      1.93 o 
  -4   2   9       14.92       13.52      2.44 o 
  -3   2   9        1.10       -0.12      0.58 o 
  -2   2   9        3.37        2.15      0.60 o 
  -1   2   9       29.18       39.26      1.46 o 
   0   2   9      112.74      103.62      2.21 o 
   1   2   9       27.45       29.28      1.07 o 
   2   2   9        2.79        3.09      0.59 o 
   3   2   9        0.20        0.13      0.56 o 
   4   2   9       59.38       58.24      3.45 o 
   5   2   9       30.07       31.61      2.28 o 
   6   2   9        1.33        0.43      1.22 o 
   7   2   9       25.08       33.44      3.24 o 
   8   2   9        1.04        1.71      1.68 o 
   9   2   9        2.31        3.17      2.30 o 
  -8   3   9        4.14        5.72      2.58 o 
  -7   3   9        7.29        7.77      1.86 o 
  -6   3   9        0.21        1.39      1.37 o 
  -5   3   9        8.87       10.96      1.83 o 
  -4   3   9        6.21        5.37      1.40 o 
  -3   3   9        5.57        3.25      1.61 o 
  -2   3   9       65.29       52.65      1.88 o 
  -1   3   9      139.54      147.74      2.61 o 
   0   3   9      166.72      167.64      2.78 o 
   1   3   9       18.71       23.56      1.12 o 
   2   3   9        9.82       10.64      0.77 o 
   3   3   9        0.76        1.06      0.60 o 
   4   3   9        0.14        0.05      0.80 o 
   5   3   9        0.87        0.23      0.99 o 
   6   3   9       22.58       23.99      2.39 o 
   7   3   9       50.27       48.90      3.56 o 
   8   3   9        0.05       -0.71      1.73 o 
   9   3   9        0.04       -0.91      2.09 o 
  -8   4   9       11.46       12.65      2.17 o 
  -7   4   9        0.16       -1.45      1.45 o 
  -6   4   9        1.75        1.02      1.63 o 
  -5   4   9       13.22       12.94      1.52 o 
  -4   4   9      124.70      142.76      3.88 o 
  -3   4   9      421.87      449.08      8.26 o 
  -2   4   9        0.60       -0.12      0.59 o 
  -1   4   9       50.22       41.54      1.43 o 
   0   4   9      299.06      310.97      4.41 o 
   1   4   9       44.28       50.63      1.71 o 
   2   4   9      274.30      265.29      4.25 o 
   3   4   9        2.34        1.96      0.74 o 
   4   4   9       28.14       34.27      2.22 o 
   5   4   9        0.08        0.12      1.43 o 
   6   4   9       57.79       61.38      3.14 o 
   7   4   9        3.37        0.76      1.47 o 
   8   4   9        0.00       -0.58      2.01 o 
   9   4   9        0.08        2.48      1.88 o 
  -7   5   9        0.71       -1.20      3.17 o 
  -6   5   9        9.76       13.95      1.95 o 
  -5   5   9        0.17        1.01      0.99 o 
  -4   5   9       25.44       31.57      2.10 o 
  -3   5   9      277.27      276.38      5.84 o 
  -2   5   9      165.96      140.62      3.49 o 
  -1   5   9        1.69       -0.20      0.57 o 
   0   5   9        1.51        1.11      0.54 o 
   1   5   9       37.35       30.52      1.49 o 
   2   5   9       10.22        9.17      0.91 o 
   3   5   9       32.98       39.14      1.93 o 
   4   5   9       42.08       52.81      3.46 o 
   5   5   9       15.69       17.24      1.83 o 
   6   5   9       26.14       26.50      2.22 o 
   7   5   9        0.20        0.65      1.32 o 
   8   5   9       10.01       12.41      3.09 o 
   9   5   9        1.79        8.78      3.17 o 
  -7   6   9        8.17       11.09      2.48 o 
  -6   6   9       14.70       11.47      2.34 o 
  -5   6   9       35.73       35.62      2.79 o 
  -4   6   9        5.74        7.07      1.25 o 
  -3   6   9       19.93       26.71      1.85 o 
  -2   6   9        1.19        2.32      1.10 o 
  -1   6   9       31.92       32.87      1.49 o 
   0   6   9        0.88        2.51      0.63 o 
   1   6   9        0.78       -0.54      0.54 o 
   2   6   9        1.38        3.50      0.73 o 
   3   6   9      801.89      818.06     13.52 o 
   4   6   9        6.47        4.66      1.20 o 
   5   6   9        8.55        8.24      1.39 o 
   6   6   9        2.59        0.04      1.08 o 
   7   6   9        0.52        1.95      3.60 o 
   8   6   9        2.54        1.15      2.16 o 
   9   6   9       11.83        9.35      3.31 o 
  -6   7   9        0.00       -0.22      1.59 o 
  -5   7   9        2.73        4.52      1.58 o 
  -4   7   9        1.85        1.46      1.29 o 
  -3   7   9        1.59        3.07      1.24 o 
  -2   7   9        1.03        1.10      1.09 o 
  -1   7   9       22.39       22.57      1.42 o 
   0   7   9      162.88      147.32      3.24 o 
   1   7   9       49.35       50.67      1.92 o 
   2   7   9       13.53        8.34      0.92 o 
   3   7   9      100.27       95.99      2.82 o 
   4   7   9       57.76       46.15      3.34 o 
   5   7   9       11.81        9.97      2.03 o 
   6   7   9       31.80       32.60      3.24 o 
   7   7   9        2.87        0.70      1.47 o 
   8   7   9        0.96        3.88      2.59 o 
  -6   8   9        0.53        0.76      1.90 o 
  -5   8   9        2.10        5.12      1.64 o 
  -4   8   9       55.98       67.05      3.87 o 
  -3   8   9        0.00        0.31      1.16 o 
  -2   8   9        1.83        2.64      1.24 o 
  -1   8   9        1.25        2.30      1.22 o 
   0   8   9       16.27       11.66      1.54 o 
   1   8   9       23.07       16.73      1.35 o 
   2   8   9       11.06        7.00      1.00 o 
   3   8   9       54.55       46.71      2.08 o 
   4   8   9        1.07        1.14      1.35 o 
   5   8   9        2.51        2.63      1.59 o 
   6   8   9       50.62       41.83      3.62 o 
   7   8   9        5.41        5.22      2.30 o 
   8   8   9        7.71        9.06      3.02 o 
  -5   9   9        4.49        4.08      1.71 o 
  -4   9   9        5.97       11.13      3.74 o 
  -3   9   9       15.42       24.90      3.74 o 
  -2   9   9        7.53       13.45      2.07 o 
  -1   9   9        2.61        3.02      1.32 o 
   0   9   9       15.87       12.51      1.80 o 
   1   9   9        0.02        1.29      0.83 o 
   2   9   9        1.74        3.64      0.93 o 
   3   9   9        2.11       -0.83      1.14 o 
   4   9   9        0.72        1.08      1.37 o 
   5   9   9        0.00        2.64      1.49 o 
   6   9   9       38.37       52.04      6.69 o 
   7   9   9        1.04        2.32      2.00 o 
  -3  10   9        7.81        7.09      2.03 o 
  -2  10   9        2.72        6.08      1.72 o 
  -1  10   9        1.76        3.74      2.16 o 
   0  10   9        0.60       -1.04      1.04 o 
   1  10   9        0.05       -0.29      1.51 o 
   2  10   9        2.36        3.26      1.37 o 
   3  10   9        2.77        3.12      1.47 o 
   4  10   9        3.46        1.94      1.53 o 
   5  10   9        0.81        0.85      1.52 o 
   6  10   9        3.01        3.82      1.92 o 
  -2  11   9       11.90       17.55      3.74 o 
  -1  11   9        1.26        0.58      2.16 o 
   0  11   9        5.94        6.33      2.45 o 
   1  11   9        9.01       10.65      2.73 o 
   2  11   9       12.36       17.27      2.11 o 
   3  11   9       32.22       38.99      3.01 o 
   4  11   9       25.00       40.76      4.89 o 
   5  11   9        3.85        6.94      1.92 o 
  -4  -8  10        0.35        0.04      1.37 o 
  -3  -8  10        0.25       -0.50      1.27 o 
  -2  -8  10        3.93        3.58      1.58 o 
  -1  -8  10        0.01        0.11      1.17 o 
   0  -8  10        0.11       -0.41      1.22 o 
   1  -8  10        5.37        6.14      1.30 o 
   2  -8  10        0.01        2.62      1.41 o 
  -5  -7  10        0.00        0.08      2.01 o 
  -4  -7  10        1.04        1.20      1.27 o 
  -3  -7  10        0.25       -0.11      1.17 o 
  -2  -7  10        2.65        3.63      1.37 o 
  -1  -7  10        0.00        1.08      1.17 o 
   0  -7  10        2.01        3.53      1.37 o 
   1  -7  10        2.99        3.37      1.09 o 
   2  -7  10        1.66        1.92      1.37 o 
   3  -7  10        3.47        0.82      1.65 o 
   4  -7  10        0.49        1.20      1.35 o 
  -6  -6  10        0.08        1.69      1.55 o 
  -5  -6  10        3.16        2.53      2.23 o 
  -4  -6  10        0.19       -1.27      1.27 o 
  -3  -6  10       25.75       15.49      2.00 o 
  -2  -6  10        0.36        0.78      1.17 o 
  -1  -6  10        0.00        1.01      1.11 o 
   0  -6  10        4.30        3.25      1.27 o 
   1  -6  10        0.05       -0.05      1.11 o 
   2  -6  10        1.13        0.51      1.04 o 
   3  -6  10        5.00        3.25      3.38 o 
   4  -6  10        2.01        1.38      2.95 o 
   5  -6  10        0.11        0.74      1.57 o 
  -7  -5  10       21.65       22.59      3.88 o 
  -6  -5  10       29.69       33.46      3.25 o 
  -5  -5  10        0.00       -0.41      1.27 o 
  -4  -5  10       13.97       12.31      2.52 o 
  -3  -5  10        6.50        7.92      1.94 o 
  -2  -5  10        5.14        5.66      1.51 o 
  -1  -5  10        1.58        1.94      1.21 o 
   0  -5  10        6.06        4.73      1.27 o 
   1  -5  10       18.72       19.52      2.08 o 
   2  -5  10        4.02        4.78      1.11 o 
   3  -5  10        0.04        0.76      1.37 o 
   4  -5  10        3.16        3.74      1.42 o 
   5  -5  10        0.23       -0.03      1.37 o 
   6  -5  10        2.95        2.73      2.45 o 
  -7  -4  10        1.12        0.14      2.16 o 
  -6  -4  10       42.27       42.54      2.70 o 
  -5  -4  10        0.39       -0.94      0.94 o 
  -4  -4  10        0.92        1.18      0.99 o 
  -3  -4  10      107.29      103.01      3.37 o 
  -2  -4  10      133.00      120.81      4.55 o 
  -1  -4  10        5.32        2.87      1.31 o 
   0  -4  10        2.12        0.54      0.91 o 
   1  -4  10        6.72        4.40      1.27 o 
   2  -4  10        8.18        5.65      1.51 o 
   3  -4  10        6.09        5.64      1.47 o 
   4  -4  10        0.17       -0.43      1.12 o 
   5  -4  10        0.11       -0.34      1.17 o 
   6  -4  10        0.47        1.01      2.30 o 
   7  -4  10        5.09        5.90      2.73 o 
  -8  -3  10        2.98        4.46      2.73 o 
  -7  -3  10       16.15       19.69      2.39 o 
  -6  -3  10        0.74        0.36      1.22 o 
  -5  -3  10        0.18       -0.87      0.91 o 
  -4  -3  10        0.51       -0.75      1.28 o 
  -3  -3  10        0.35        0.05      0.82 o 
  -2  -3  10       69.14       76.17      3.17 o 
  -1  -3  10      203.41      232.03      5.86 o 
   0  -3  10        3.69        4.12      1.02 o 
   1  -3  10       67.13       71.25      5.37 o 
   2  -3  10        7.35        6.24      1.01 o 
   3  -3  10        9.04        7.33      1.27 o 
   4  -3  10        0.20        0.38      1.02 o 
   5  -3  10       17.87       17.22      1.90 o 
   6  -3  10        7.96        3.60      2.30 o 
   7  -3  10       13.55       17.12      3.60 o 
  -8  -2  10        1.50        1.87      1.68 o 
  -7  -2  10       20.01       23.04      3.38 o 
  -6  -2  10        6.32        6.20      1.94 o 
  -5  -2  10        3.06        1.98      1.07 o 
  -4  -2  10       13.54       15.10      1.58 o 
  -3  -2  10       75.88       77.02      2.86 o 
  -2  -2  10      146.67      145.43      4.02 o 
  -1  -2  10       67.10       61.58      1.99 o 
   0  -2  10      546.30      544.64      9.48 o 
   1  -2  10       52.62       47.88      2.45 o 
   2  -2  10        1.00       -0.43      0.67 o 
   3  -2  10       13.12        7.92      1.22 o 
   4  -2  10        1.51       -0.88      0.88 o 
   5  -2  10        0.63       -0.19      0.99 o 
   6  -2  10        1.29        1.86      1.87 o 
   7  -2  10        5.36        6.21      3.31 o 
   8  -2  10       10.20       11.94      3.45 o 
  -8  -1  10        1.63        1.15      1.53 o 
  -7  -1  10        2.17        0.94      1.41 o 
  -6  -1  10       14.87       16.28      2.14 o 
  -5  -1  10        0.04        0.14      1.17 o 
  -4  -1  10        2.29        2.35      0.98 o 
  -3  -1  10      118.46      126.54      4.93 o 
  -2  -1  10       60.94       64.78      2.54 o 
  -1  -1  10       18.60       21.58      1.23 o 
   0  -1  10       33.89       43.05      1.60 o 
   1  -1  10      278.58      255.04      8.23 o 
   2  -1  10      198.25      208.26      5.25 o 
   3  -1  10        1.50        2.09      1.30 o 
   4  -1  10        6.90        6.79      1.29 o 
   5  -1  10        1.99        3.81      1.42 o 
   6  -1  10        5.83        5.68      1.73 o 
   7  -1  10       10.50       10.65      3.09 o 
   8  -1  10        6.97        5.97      2.17 o 
  -8   0  10        2.98        4.46      1.93 o 
  -7   0  10        1.59        0.43      1.51 o 
  -6   0  10        2.34        1.63      1.41 o 
  -5   0  10        2.22        2.52      1.32 o 
  -4   0  10        0.84        0.01      0.86 o 
  -3   0  10       45.09       45.66      4.23 o 
  -2   0  10       15.85       16.14      1.31 o 
  -1   0  10       15.85       15.05      1.04 o 
   0   0  10        3.83        2.43      0.62 o 
   1   0  10       16.35       15.17      1.16 o 
   2   0  10      114.77      116.14      2.61 o 
   3   0  10      202.68      200.79      5.18 o 
   4   0  10        0.20        0.86      1.22 o 
   5   0  10        4.98        3.88      1.52 o 
   6   0  10       25.14       23.90      6.26 o 
   7   0  10        1.32       -1.26      1.49 o 
   8   0  10        6.57        6.39      4.53 o 
  -8   1  10        0.27        1.36      2.52 o 
  -7   1  10       37.82       33.20      4.53 o 
  -6   1  10        0.03       -2.37      2.37 o 
  -5   1  10        3.04        3.92      2.37 o 
  -4   1  10        2.04        2.22      1.80 o 
  -3   1  10        2.78        1.97      0.82 o 
  -2   1  10       35.96       34.46      1.65 o 
  -1   1  10        0.01       -0.49      0.49 o 
   0   1  10      176.07      186.31      3.38 o 
   1   1  10       29.83       28.23      1.33 o 
   2   1  10       32.85       40.53      2.24 o 
   3   1  10        0.07        0.03      0.71 o 
   4   1  10      110.90      127.88      3.96 o 
   5   1  10       29.29       19.25      2.23 o 
   6   1  10        0.96        2.58      1.49 o 
   7   1  10       12.36       12.51      2.21 o 
   8   1  10       37.45       41.22      7.55 o 
   9   1  10        0.07       -0.37      2.01 o 
  -8   2  10        0.96       -1.49      1.49 o 
  -7   2  10       58.41       57.12      4.02 o 
  -6   2  10        0.04        0.48      1.35 o 
  -5   2  10        8.73       12.80      1.97 o 
  -4   2  10        9.15        7.77      2.16 o 
  -3   2  10        0.00       -0.36      0.84 o 
  -2   2  10        3.06        3.09      0.83 o 
  -1   2  10       37.50       33.55      1.75 o 
   0   2  10       64.46       59.56      2.34 o 
   1   2  10       84.92       87.50      1.86 o 
   2   2  10       21.27       25.48      1.40 o 
   3   2  10        0.22        0.75      0.89 o 
   4   2  10       25.79       28.98      3.37 o 
   5   2  10        0.04       -1.01      1.17 o 
   6   2  10        1.56        0.72      1.42 o 
   7   2  10        1.18        0.43      1.53 o 
   8   2  10       13.05       14.86      3.17 o 
   9   2  10        2.54        1.47      2.03 o 
  -8   3  10        2.25        1.11      1.66 o 
  -7   3  10        0.27       -0.10      3.17 o 
  -6   3  10        0.03       -1.22      1.22 o 
  -5   3  10       19.72       24.06      2.59 o 
  -4   3  10        7.32        9.32      1.69 o 
  -3   3  10        0.56        1.16      0.91 o 
  -2   3  10       11.71       16.19      1.22 o 
  -1   3  10        5.32        5.94      0.71 o 
   0   3  10        1.76        1.85      0.55 o 
   1   3  10       23.21       25.23      1.11 o 
   2   3  10        2.01        2.09      0.56 o 
   3   3  10        4.81        3.87      1.19 o 
   4   3  10       36.59       39.72      4.61 o 
   5   3  10        0.06        0.19      0.99 o 
   6   3  10        8.10        8.15      1.86 o 
   7   3  10        1.92        1.59      1.47 o 
   8   3  10        2.79        3.72      1.86 o 
   9   3  10        0.40       -0.85      1.82 o 
  -8   4  10       15.54       19.73      3.11 o 
  -7   4  10        3.86        2.54      1.55 o 
  -6   4  10       18.61       16.31      3.28 o 
  -5   4  10        2.91        0.88      1.18 o 
  -4   4  10      394.27      407.73     13.39 o 
  -3   4  10       58.11       65.97      2.67 o 
  -2   4  10       19.72       18.89      1.83 o 
  -1   4  10        3.75        2.52      0.75 o 
   0   4  10       48.85       48.29      1.47 o 
   1   4  10       53.44       58.02      2.05 o 
   2   4  10        9.85       11.08      0.99 o 
   3   4  10       17.13       21.50      1.77 o 
   4   4  10        3.01        3.14      1.08 o 
   5   4  10        0.35       -0.97      0.97 o 
   6   4  10       46.54       38.06      4.32 o 
   7   4  10       19.74       15.77      2.39 o 
   8   4  10        8.04        7.36      2.08 o 
   9   4  10        6.22        6.96      2.21 o 
  -7   5  10        4.23        4.27      2.03 o 
  -6   5  10        9.48       11.37      1.89 o 
  -5   5  10       29.21       25.13      2.34 o 
  -4   5  10        0.00       -0.47      0.95 o 
  -3   5  10      483.98      496.36      9.16 o 
  -2   5  10        0.49       -0.39      1.00 o 
  -1   5  10      141.97      147.65      4.21 o 
   0   5  10        0.02       -0.34      0.55 o 
   1   5  10      102.71      111.66      2.66 o 
   2   5  10        0.05       -0.29      0.59 o 
   3   5  10        2.27        2.87      1.04 o 
   4   5  10      400.41      395.73     11.14 o 
   5   5  10      134.26      128.77      8.38 o 
   6   5  10        1.53        0.90      1.48 o 
   7   5  10       13.86       14.11      2.27 o 
   8   5  10        3.73        0.83      1.62 o 
   9   5  10       12.72       19.28      4.46 o 
  -7   6  10        5.00       10.56      3.52 o 
  -6   6  10        4.20        8.21      2.45 o 
  -5   6  10        7.75       15.86      2.52 o 
  -4   6  10       11.01        9.98      1.46 o 
  -3   6  10       12.03       11.35      1.38 o 
  -2   6  10      215.78      233.16      5.16 o 
  -1   6  10      144.08      141.18      3.21 o 
   0   6  10       65.03       65.64      1.93 o 
   1   6  10        2.08        2.20      0.74 o 
   2   6  10       16.43       15.23      1.74 o 
   3   6  10        0.00        0.77      1.81 o 
   4   6  10      173.57      188.60      5.17 o 
   5   6  10       68.00       71.75      3.43 o 
   6   6  10        4.64        4.60      1.40 o 
   7   6  10        0.88        0.00      2.30 o 
   8   6  10        0.00        3.17      2.59 o 
  -6   7  10        0.22        0.61      1.78 o 
  -5   7  10        0.50        2.03      1.82 o 
  -4   7  10       20.59       20.92      3.17 o 
  -3   7  10        2.90        4.41      1.37 o 
  -2   7  10       35.29       32.16      2.48 o 
  -1   7  10        0.11        2.16      1.14 o 
   0   7  10      249.10      236.37      4.95 o 
   1   7  10      152.11      142.47      3.50 o 
   2   7  10       57.17       58.34      2.24 o 
   3   7  10       12.00        9.63      1.90 o 
   4   7  10       28.34       19.86      2.49 o 
   5   7  10       84.68       98.54      4.83 o 
   6   7  10       14.84       16.72      2.59 o 
   7   7  10        0.07        2.88      2.45 o 
   8   7  10       10.13       14.53      3.74 o 
  -5   8  10        1.69        8.56      5.47 o 
  -4   8  10        4.52        4.76      1.76 o 
  -3   8  10        0.15       -0.99      1.25 o 
  -2   8  10        1.92        1.06      1.16 o 
  -1   8  10        7.47        8.84      1.76 o 
   0   8  10      119.16      116.50      4.06 o 
   1   8  10       44.05       46.35      2.53 o 
   2   8  10        0.32        1.86      1.18 o 
   3   8  10       83.80       81.21      3.10 o 
   4   8  10        8.12       12.86      2.13 o 
   5   8  10        5.67        6.94      1.86 o 
   6   8  10        3.34        5.96      2.16 o 
   7   8  10        3.88        4.04      2.03 o 
   8   8  10        9.78       15.83      3.74 o 
  -4   9  10        5.69        8.33      1.83 o 
  -3   9  10       34.34       49.39      3.37 o 
  -2   9  10        9.06       10.88      2.59 o 
  -1   9  10        1.28        0.27      1.27 o 
   0   9  10        2.09        1.69      1.37 o 
   1   9  10        1.22        2.67      1.07 o 
   2   9  10       52.40       46.71      2.58 o 
   3   9  10        1.67        2.56      1.45 o 
   4   9  10        5.88        6.21      1.73 o 
   5   9  10        0.27        3.37      2.16 o 
   6   9  10       22.74       23.00      2.93 o 
   7   9  10       19.37       26.39      3.32 o 
  -3  10  10        6.71        8.31      2.17 o 
  -2  10  10        0.59        0.55      1.45 o 
  -1  10  10        7.67        7.37      1.94 o 
   0  10  10        0.29        1.23      1.28 o 
   1  10  10        6.28        4.77      1.57 o 
   2  10  10        0.00        0.91      1.37 o 
   3  10  10       14.10       23.88      2.62 o 
   4  10  10       27.25       33.76      3.88 o 
   5  10  10        0.13        1.76      1.68 o 
   6  10  10        2.36        4.13      1.86 o 
  -1  11  10        1.61        1.15      2.30 o 
   0  11  10        0.45        1.29      2.30 o 
   1  11  10        0.41        0.86      2.30 o 
   2  11  10        0.23       -1.27      1.87 o 
   3  11  10       26.50       29.51      3.24 o 
   4  11  10       10.04        7.36      3.45 o 
  -2  -8  11        0.39       -0.82      1.58 o 
  -1  -8  11        0.79        1.84      1.37 o 
   0  -8  11        2.46        4.79      3.74 o 
  -4  -7  11        0.01        0.38      1.37 o 
  -3  -7  11        1.71        1.92      1.49 o 
  -2  -7  11        2.52        0.22      1.73 o 
  -1  -7  11        0.25       -0.01      1.21 o 
   0  -7  11        1.48        6.26      1.57 o 
   1  -7  11        1.69        1.81      1.05 o 
   2  -7  11        1.34        2.01      1.31 o 
   3  -7  11        1.30        3.14      1.57 o 
  -6  -6  11        2.21        3.31      1.83 o 
  -5  -6  11        0.40        2.24      1.73 o 
  -4  -6  11        0.94        1.60      1.41 o 
  -3  -6  11        3.54        7.93      1.76 o 
  -2  -6  11        1.32        3.81      1.45 o 
  -1  -6  11        0.73       -0.61      1.22 o 
   0  -6  11        6.21        6.01      1.80 o 
   1  -6  11        0.06       -0.78      1.44 o 
   2  -6  11        0.06       -0.50      1.58 o 
   3  -6  11        1.52        3.44      1.47 o 
   4  -6  11        1.16       -0.31      2.09 o 
  -6  -5  11        9.72       11.94      3.02 o 
  -5  -5  11        0.26        0.26      1.45 o 
  -4  -5  11        1.26       -0.03      2.52 o 
  -3  -5  11        0.26       -0.34      1.17 o 
  -2  -5  11        2.61        2.50      3.60 o 
  -1  -5  11        1.46        1.34      1.21 o 
   0  -5  11        6.00        7.26      1.87 o 
   1  -5  11        7.03       11.30      1.80 o 
   2  -5  11        0.11        1.04      1.02 o 
   3  -5  11        0.16       -0.88      1.80 o 
   4  -5  11        0.43        0.07      1.32 o 
   5  -5  11        0.87        1.15      2.01 o 
  -7  -4  11        5.59        4.60      2.59 o 
  -6  -4  11       11.42       12.09      3.02 o 
  -5  -4  11        0.68        1.72      1.19 o 
  -4  -4  11        5.90        8.61      1.42 o 
  -3  -4  11        0.24        0.13      0.91 o 
  -2  -4  11       10.00        8.50      1.66 o 
  -1  -4  11        0.00        0.29      1.12 o 
   0  -4  11        0.44        1.37      1.22 o 
   1  -4  11       44.27       42.76      3.05 o 
   2  -4  11       14.57       12.48      1.79 o 
   3  -4  11        1.15        3.17      1.32 o 
   4  -4  11        0.03       -0.22      1.22 o 
   5  -4  11        0.03        1.15      2.01 o 
   6  -4  11        4.75        5.47      2.73 o 
  -7  -3  11        4.10        2.03      1.80 o 
  -6  -3  11       39.56       40.58      3.19 o 
  -5  -3  11       14.99       16.04      2.43 o 
  -4  -3  11        1.14        1.00      1.02 o 
  -3  -3  11        4.32        4.76      1.19 o 
  -2  -3  11       15.36       13.98      1.60 o 
  -1  -3  11       21.69       24.47      1.88 o 
   0  -3  11       24.30       22.22      1.82 o 
   1  -3  11        6.03        4.94      1.22 o 
   2  -3  11        4.17        4.05      0.96 o 
   3  -3  11        6.64        4.90      1.18 o 
   4  -3  11        6.80        7.73      1.73 o 
   5  -3  11        1.56        2.01      1.87 o 
   6  -3  11        3.36        4.89      2.45 o 
   7  -3  11        2.75        9.93      3.17 o 
  -8  -2  11        2.49        2.17      1.72 o 
  -7  -2  11        0.28       -0.85      1.37 o 
  -6  -2  11        0.09        0.15      1.31 o 
  -5  -2  11        4.39        1.58      1.22 o 
  -4  -2  11       32.85       36.04      2.37 o 
  -3  -2  11        9.16        8.33      1.31 o 
  -2  -2  11       19.96       18.64      1.70 o 
  -1  -2  11        9.39        9.20      1.18 o 
   0  -2  11        3.46        3.98      1.09 o 
   1  -2  11        1.78       -0.06      0.93 o 
   2  -2  11        0.12        0.21      0.77 o 
   3  -2  11        7.34        6.08      1.29 o 
   4  -2  11        2.82        2.60      1.18 o 
   5  -2  11        0.01       -1.17      1.17 o 
   6  -2  11        1.37        1.70      1.87 o 
   7  -2  11       12.93       16.55      3.60 o 
  -8  -1  11        1.11       -2.36      2.66 o 
  -7  -1  11        0.00       -1.78      2.59 o 
  -6  -1  11       14.98       15.53      3.31 o 
  -5  -1  11       18.56       16.12      5.18 o 
  -4  -1  11        7.68        4.20      1.11 o 
  -3  -1  11       42.25       48.00      2.63 o 
  -2  -1  11       21.63       16.81      1.60 o 
  -1  -1  11       12.15       11.15      1.33 o 
   0  -1  11      276.88      281.23      6.55 o 
   1  -1  11       98.81       97.09      3.40 o 
   2  -1  11        0.72        1.64      1.01 o 
   3  -1  11        1.06        1.48      1.01 o 
   4  -1  11        6.69        4.40      1.24 o 
   5  -1  11        0.18        1.81      1.37 o 
   6  -1  11       10.86       10.15      2.11 o 
   7  -1  11        6.48        5.61      3.09 o 
   8  -1  11        6.20        8.31      2.31 o 
  -8   0  11        0.00        0.14      2.73 o 
  -7   0  11        1.68        0.43      2.01 o 
  -6   0  11       20.08       19.84      2.44 o 
  -5   0  11        1.54        0.43      1.22 o 
  -4   0  11        0.88       -1.37      1.37 o 
  -3   0  11        6.88        4.12      1.11 o 
  -2   0  11       20.82       19.67      2.64 o 
  -1   0  11        2.51        3.26      0.89 o 
   0   0  11        1.44        1.92      0.81 o 
   1   0  11        2.22        3.83      1.03 o 
   2   0  11      109.25      115.86      3.18 o 
   3   0  11        4.55        5.56      1.21 o 
   4   0  11       19.98       20.67      2.39 o 
   5   0  11       17.90       18.45      2.31 o 
   6   0  11        8.65        7.51      1.83 o 
   7   0  11       10.88        6.89      2.52 o 
   8   0  11        2.71       -0.58      1.83 o 
  -8   1  11        0.00       -0.94      1.68 o 
  -7   1  11        1.35        4.05      1.80 o 
  -6   1  11       14.44       12.67      2.14 o 
  -5   1  11        0.00       -0.35      1.27 o 
  -4   1  11        1.35        3.39      1.73 o 
  -3   1  11        0.20       -0.50      0.92 o 
  -2   1  11        4.48        6.21      1.80 o 
  -1   1  11       46.54       42.99      3.21 o 
   0   1  11        1.37        1.82      0.73 o 
   1   1  11       31.94       28.45      1.54 o 
   2   1  11       55.79       64.81      2.44 o 
   3   1  11       51.66       53.80      2.66 o 
   4   1  11       48.37       49.23      3.67 o 
   5   1  11        1.92       -0.45      2.16 o 
   6   1  11        3.69        3.88      1.78 o 
   7   1  11        0.02       -1.44      1.53 o 
   8   1  11       16.23       16.42      2.74 o 
  -8   2  11        1.60        0.31      1.94 o 
  -7   2  11       27.02       30.64      3.67 o 
  -6   2  11        0.06       -1.08      1.32 o 
  -5   2  11       13.38       10.17      1.80 o 
  -4   2  11       24.13       22.85      2.29 o 
  -3   2  11        2.85        4.10      1.32 o 
  -2   2  11        7.38        7.43      1.23 o 
  -1   2  11       11.11       15.07      1.16 o 
   0   2  11      103.10      102.88      2.64 o 
   1   2  11        7.52        6.80      0.80 o 
   2   2  11       22.22       16.56      1.23 o 
   3   2  11       16.59       18.84      1.78 o 
   4   2  11       26.69       37.22      3.00 o 
   5   2  11        0.09       -1.24      1.31 o 
   6   2  11        0.47       -1.04      2.81 o 
   7   2  11       13.69       11.59      2.29 o 
   8   2  11        8.22        9.81      3.02 o 
  -7   3  11        0.01       -0.04      1.59 o 
  -6   3  11        2.44        4.08      1.72 o 
  -5   3  11        3.27        2.39      2.66 o 
  -4   3  11        0.23       -0.91      1.17 o 
  -3   3  11       58.17       58.00      3.56 o 
  -2   3  11       86.92       79.02      2.68 o 
  -1   3  11        0.09        0.47      0.76 o 
   0   3  11       12.22       10.89      1.01 o 
   1   3  11       58.10       55.20      1.79 o 
   2   3  11       19.94       21.57      1.58 o 
   3   3  11        0.72        1.00      0.96 o 
   4   3  11        5.32        5.29      1.29 o 
   5   3  11       22.80       18.86      2.29 o 
   6   3  11       19.55       19.38      2.48 o 
   7   3  11        5.61        6.10      1.97 o 
   8   3  11        0.04       -1.31      1.31 o 
  -7   4  11        1.39        0.69      1.53 o 
  -6   4  11        3.11        5.41      1.60 o 
  -5   4  11        6.41        4.12      1.47 o 
  -4   4  11       45.21       37.95      2.64 o 
  -3   4  11      157.87      157.60      7.75 o 
  -2   4  11       89.64       93.14      3.11 o 
  -1   4  11       26.97       27.49      1.55 o 
   0   4  11        1.18        0.79      0.70 o 
   1   4  11       16.48       15.90      1.29 o 
   2   4  11        0.00        0.36      0.72 o 
   3   4  11        7.72        7.08      1.28 o 
   4   4  11        0.96        0.34      1.07 o 
   5   4  11        9.10        6.56      1.78 o 
   6   4  11        0.89       -0.24      1.45 o 
   7   4  11       10.58       11.00      2.23 o 
   8   4  11        8.14        5.58      2.13 o 
  -7   5  11       13.91       21.44      3.24 o 
  -6   5  11       13.11       18.17      4.96 o 
  -5   5  11       40.85       41.91      2.91 o 
  -4   5  11       42.18       32.40      2.49 o 
  -3   5  11        0.00        1.37      1.03 o 
  -2   5  11       26.28       27.78      1.92 o 
  -1   5  11       24.55       25.02      1.53 o 
   0   5  11       30.78       27.12      2.19 o 
   1   5  11       28.71       21.66      1.55 o 
   2   5  11        0.27        2.05      0.81 o 
   3   5  11      121.58      129.85      5.99 o 
   4   5  11      263.69      251.66      7.33 o 
   5   5  11        0.81       -0.53      1.16 o 
   6   5  11        0.01        1.80      1.65 o 
   7   5  11        8.48        7.44      2.00 o 
   8   5  11        0.01        5.32      3.17 o 
  -6   6  11       13.73       20.65      6.83 o 
  -5   6  11        0.62        0.68      1.68 o 
  -4   6  11       11.72       21.22      2.79 o 
  -3   6  11        5.78        8.13      1.35 o 
  -2   6  11        1.46        0.90      0.96 o 
  -1   6  11        0.16        0.25      0.77 o 
   0   6  11       53.51       42.89      3.32 o 
   1   6  11       10.91        8.24      1.12 o 
   2   6  11        4.05        5.17      1.37 o 
   3   6  11       75.12       61.04      8.01 o 
   4   6  11       80.37       74.88      4.36 o 
   5   6  11       20.53       19.14      2.68 o 
   6   6  11       11.74       11.65      3.17 o 
   7   6  11       36.56       38.13      5.04 o 
   8   6  11        5.40        1.01      2.73 o 
  -6   7  11        5.30        5.76      2.42 o 
  -5   7  11       15.95       22.58      3.96 o 
  -4   7  11        5.45        6.06      1.90 o 
  -3   7  11        0.68       -1.23      1.34 o 
  -2   7  11       15.17       18.16      2.02 o 
  -1   7  11       79.30       82.42      4.18 o 
   0   7  11       11.81       13.13      3.04 o 
   1   7  11       56.40       52.37      2.68 o 
   2   7  11       12.90       15.47      1.67 o 
   3   7  11       30.32       32.98      4.89 o 
   4   7  11       31.35       32.01      3.04 o 
   5   7  11       30.28       24.89      2.90 o 
   6   7  11        2.81        2.69      1.83 o 
   7   7  11        0.58        6.19      2.88 o 
   8   7  11        9.77        8.63      3.45 o 
  -5   8  11        1.38        3.04      2.16 o 
  -4   8  11       19.82       30.60      2.86 o 
  -3   8  11       12.72       10.65      2.03 o 
  -2   8  11        1.53        3.15      1.41 o 
  -1   8  11       33.02       31.30      2.97 o 
   0   8  11        0.49        2.03      1.08 o 
   1   8  11        6.89       14.09      1.64 o 
   2   8  11        0.87        0.99      1.06 o 
   3   8  11        3.42        5.31      1.69 o 
   4   8  11        0.08       -1.65      1.65 o 
   5   8  11       12.81       14.92      2.48 o 
   6   8  11        1.08        0.16      1.57 o 
   7   8  11        7.03       10.65      3.31 o 
  -4   9  11        9.24        7.37      2.54 o 
  -3   9  11       34.76       43.88      3.25 o 
  -2   9  11        0.75        0.14      1.65 o 
  -1   9  11        1.19       -0.29      1.28 o 
   0   9  11        6.88        4.19      1.59 o 
   1   9  11       39.25       37.10      4.45 o 
   2   9  11       13.42       11.81      1.58 o 
   3   9  11        2.68        1.25      2.52 o 
   4   9  11        0.37        0.09      1.47 o 
   5   9  11        0.54       -0.22      1.59 o 
   6   9  11        0.16        1.29      1.80 o 
  -2  10  11       32.98       36.71      6.26 o 
  -1  10  11        1.47        1.53      1.47 o 
   0  10  11        2.56        1.89      1.80 o 
   1  10  11        0.10       -1.08      1.51 o 
   2  10  11       22.83       33.00      3.52 o 
   3  10  11        0.17       -1.65      2.37 o 
   4  10  11        5.75        7.98      3.81 o 
   5  10  11        0.26        0.06      1.72 o 
   0  11  11       22.38       25.61      4.32 o 
   1  11  11        0.07       -1.87      2.16 o 
   2  11  11        2.53        0.84      1.52 o 
   3  11  11       29.02       31.97      3.96 o 
   4  11  11        1.40        3.45      2.59 o 
  -3  -7  12        2.39       -0.92      1.37 o 
  -2  -7  12        0.36        1.45      1.41 o 
  -1  -7  12        3.51        6.59      1.73 o 
   0  -7  12        0.01        2.11      2.52 o 
   1  -7  12        1.07        1.82      1.98 o 
  -5  -6  12        0.01        1.10      1.66 o 
  -4  -6  12        2.30        4.15      1.78 o 
  -3  -6  12        0.01        2.01      1.42 o 
  -2  -6  12        1.06        2.81      1.37 o 
  -1  -6  12        2.04        3.49      1.44 o 
   0  -6  12        5.54        7.31      1.73 o 
   1  -6  12        0.20       -0.06      1.24 o 
   2  -6  12        0.02       -1.27      1.27 o 
   3  -6  12        0.03       -1.17      1.17 o 
  -6  -5  12        0.02       -1.87      2.16 o 
  -5  -5  12       10.28        7.28      2.00 o 
  -4  -5  12        0.01       -1.28      1.28 o 
  -3  -5  12        5.67        3.87      1.55 o 
  -2  -5  12        1.07        4.37      1.55 o 
  -1  -5  12        8.51        9.02      2.09 o 
   0  -5  12        3.74        3.19      1.80 o 
   1  -5  12        0.30       -0.50      1.22 o 
   2  -5  12        0.90       -0.22      1.02 o 
   3  -5  12        0.04       -0.51      1.27 o 
   4  -5  12        0.03        1.78      1.47 o 
  -6  -4  12        0.32        0.58      2.30 o 
  -5  -4  12        1.78        0.07      1.37 o 
  -4  -4  12        2.02        1.97      1.40 o 
  -3  -4  12        0.40       -0.09      1.28 o 
  -2  -4  12        8.01        5.70      1.63 o 
  -1  -4  12        2.20        3.04      1.37 o 
   0  -4  12       20.54       20.46      3.67 o 
   1  -4  12       30.47       27.10      2.59 o 
   2  -4  12        0.90        1.44      1.08 o 
   3  -4  12        1.44        2.73      1.42 o 
   4  -4  12        1.41        4.32      2.30 o 
   5  -4  12        0.49        0.72      2.16 o 
  -7  -3  12        5.64        7.63      2.88 o 
  -6  -3  12        1.13       -0.91      1.37 o 
  -5  -3  12        8.25        6.75      1.68 o 
  -4  -3  12        0.13       -0.59      0.98 o 
  -3  -3  12        9.23        8.47      1.83 o 
  -2  -3  12        0.04        1.82      1.28 o 
  -1  -3  12        6.10        6.62      1.49 o 
   0  -3  12        0.00        0.31      1.02 o 
   1  -3  12       40.02       43.25      2.59 o 
   2  -3  12        0.02       -0.08      0.83 o 
   3  -3  12        1.04        3.02      1.42 o 
   4  -3  12       17.71       18.85      3.31 o 
   5  -3  12        0.00       -0.58      1.87 o 
   6  -3  12        5.98        5.18      2.73 o 
  -7  -2  12        0.24        1.22      1.57 o 
  -6  -2  12        0.19        0.26      1.37 o 
  -5  -2  12        3.18        3.67      1.52 o 
  -4  -2  12        1.78        1.38      1.73 o 
  -3  -2  12        1.05        0.84      1.05 o 
  -2  -2  12       24.58       30.80      2.15 o 
  -1  -2  12       17.90       14.30      1.60 o 
   0  -2  12        3.09        3.43      1.12 o 
   1  -2  12       19.18       17.46      1.76 o 
   2  -2  12        0.34       -0.74      0.74 o 
   3  -2  12        0.47        0.69      0.99 o 
   4  -2  12        0.01       -1.15      1.22 o 
   5  -2  12        0.12       -0.16      2.16 o 
   6  -2  12        5.34       11.22      3.02 o 
   7  -2  12        8.27       12.95      3.45 o 
  -7  -1  12        3.27        5.57      1.88 o 
  -6  -1  12        0.91        2.42      2.37 o 
  -5  -1  12        0.86        0.01      1.27 o 
  -4  -1  12        0.62        0.74      1.51 o 
  -3  -1  12        0.00        0.52      0.95 o 
  -2  -1  12        2.72        2.98      1.11 o 
  -1  -1  12        4.89        8.06      1.31 o 
   0  -1  12       58.84       50.29      2.70 o 
   1  -1  12      134.15      133.19      4.76 o 
   2  -1  12       17.52       21.53      1.65 o 
   3  -1  12        0.40       -0.72      0.93 o 
   4  -1  12        4.97        3.52      1.65 o 
   5  -1  12       19.73       21.58      3.31 o 
   6  -1  12        0.22        0.58      1.52 o 
   7  -1  12       14.65       15.36      2.65 o 
  -7   0  12        2.58        2.33      1.68 o 
  -6   0  12       13.04       14.51      2.24 o 
  -5   0  12        0.27        1.44      1.32 o 
  -4   0  12       11.17       15.33      2.03 o 
  -3   0  12        3.92        5.32      1.42 o 
  -2   0  12        4.46        4.67      1.16 o 
  -1   0  12        0.57       -0.33      0.77 o 
   0   0  12       39.71       41.18      2.07 o 
   1   0  12        0.59       -0.42      1.22 o 
   2   0  12       23.57       20.14      1.62 o 
   3   0  12       31.12       28.70      2.64 o 
   4   0  12       21.07       16.12      2.27 o 
   5   0  12        0.04       -1.22      1.51 o 
   6   0  12        0.59        1.04      1.62 o 
   7   0  12        0.32       -0.94      1.66 o 
  -7   1  12       12.58       12.71      2.33 o 
  -6   1  12        8.10        8.10      1.92 o 
  -5   1  12        3.81        3.04      1.47 o 
  -4   1  12        1.99        1.20      1.27 o 
  -3   1  12        1.44        0.91      1.14 o 
  -2   1  12       10.65        7.90      1.52 o 
  -1   1  12        1.66        1.61      0.82 o 
   0   1  12        0.54        0.61      0.93 o 
   1   1  12       26.01       22.22      1.56 o 
   2   1  12       99.55      110.14      7.34 o 
   3   1  12       93.71       85.47      5.68 o 
   4   1  12       39.22       35.94      3.05 o 
   5   1  12        1.01       -0.11      1.35 o 
   6   1  12        4.21        3.05      1.62 o 
   7   1  12       15.84       23.02      2.95 o 
   8   1  12        4.34        1.88      3.02 o 
  -7   2  12       24.08       28.89      3.20 o 
  -6   2  12       10.25       13.81      2.29 o 
  -5   2  12        1.76        3.58      1.57 o 
  -4   2  12        4.24        5.07      1.52 o 
  -3   2  12        5.09        5.64      1.53 o 
  -2   2  12        1.67        1.94      1.21 o 
  -1   2  12       14.63       13.86      1.51 o 
   0   2  12       69.92       78.01      2.93 o 
   1   2  12        4.07        6.21      0.96 o 
   2   2  12        0.43        2.66      1.44 o 
   3   2  12        0.03        0.36      1.32 o 
   4   2  12       46.91       34.87      2.93 o 
   5   2  12       23.98       28.01      4.60 o 
   6   2  12        5.41        6.25      1.92 o 
   7   2  12        2.86        1.46      1.78 o 
   8   2  12        3.93        3.20      2.07 o 
  -7   3  12        3.32        2.15      1.64 o 
  -6   3  12        0.15        0.31      3.24 o 
  -5   3  12        0.01        1.09      1.41 o 
  -4   3  12       60.05       69.84      8.56 o 
  -3   3  12      218.40      239.76     16.19 o 
  -2   3  12        4.27        2.98      1.13 o 
  -1   3  12        4.38        4.00      0.91 o 
   0   3  12       63.49       56.39      3.01 o 
   1   3  12       20.42       17.38      1.22 o 
   2   3  12       10.60       10.09      1.50 o 
   3   3  12        1.84        0.67      1.27 o 
   4   3  12       37.26       35.89      4.17 o 
   5   3  12        5.15        8.91      2.00 o 
   6   3  12       27.66       22.75      2.95 o 
   7   3  12        0.01        0.58      1.73 o 
   8   3  12        0.04        1.30      1.86 o 
  -7   4  12        7.23        8.11      2.45 o 
  -6   4  12        0.00       -0.08      1.38 o 
  -5   4  12        0.36        2.22      1.44 o 
  -4   4  12        0.53        0.42      1.09 o 
  -3   4  12      197.81      183.57      8.04 o 
  -2   4  12       58.59       48.55      2.47 o 
  -1   4  12        0.92       -0.73      0.73 o 
   0   4  12       18.94       18.80      1.31 o 
   1   4  12        4.68        5.27      0.92 o 
   2   4  12        5.18        3.43      0.96 o 
   3   4  12       14.25        9.26      1.52 o 
   4   4  12       71.62       76.36      3.81 o 
   5   4  12       40.34       41.12      4.17 o 
   6   4  12       12.96       14.09      2.44 o 
   7   4  12        1.36        5.28      2.07 o 
   8   4  12        0.60       -0.99      1.73 o 
  -6   5  12       24.16       24.34      2.58 o 
  -5   5  12       13.73       11.39      1.93 o 
  -4   5  12        3.67        2.49      2.40 o 
  -3   5  12        7.70        5.97      1.78 o 
  -2   5  12       34.90       32.45      2.09 o 
  -1   5  12        7.48       12.67      1.24 o 
   0   5  12       23.98       26.03      1.57 o 
   1   5  12        4.13        3.94      1.06 o 
   2   5  12        4.83        4.61      1.02 o 
   3   5  12      205.24      208.12     11.01 o 
   4   5  12       14.63       20.93      2.17 o 
   5   5  12        8.19        3.74      1.87 o 
   6   5  12        0.70       -1.15      1.42 o 
   7   5  12        0.00       -1.29      1.63 o 
   8   5  12        9.28       10.79      3.88 o 
  -6   6  12        4.43        2.82      3.38 o 
  -5   6  12        0.36       -2.45      3.24 o 
  -4   6  12        3.21        3.01      1.80 o 
  -3   6  12        0.11       -0.65      0.97 o 
  -2   6  12        8.72       10.13      1.38 o 
  -1   6  12       17.96       16.14      1.39 o 
   0   6  12       20.15       22.64      1.64 o 
   1   6  12       59.40       59.61      2.44 o 
   2   6  12        1.76        0.94      0.96 o 
   3   6  12       28.69       34.64      2.48 o 
   4   6  12        4.72        4.19      1.33 o 
   5   6  12        6.60        7.06      1.82 o 
   6   6  12       17.40       19.14      3.88 o 
   7   6  12        1.85       -0.72      2.30 o 
   8   6  12       12.98       17.41      4.32 o 
  -5   7  12        1.14       -1.08      1.73 o 
  -4   7  12        1.20        1.58      2.59 o 
  -3   7  12        0.32       -0.87      1.27 o 
  -2   7  12       29.93       28.87      2.52 o 
  -1   7  12       51.69       44.73      2.98 o 
   0   7  12       70.51       71.83      9.40 o 
   1   7  12        2.66        0.26      1.03 o 
   2   7  12        8.39        2.70      1.26 o 
   3   7  12       40.95       35.90      3.42 o 
   4   7  12        4.04        3.97      1.72 o 
   5   7  12        0.42       -1.49      1.49 o 
   6   7  12        1.82        3.74      2.30 o 
   7   7  12        0.33        2.45      2.73 o 
  -4   8  12        5.03        5.09      3.74 o 
  -3   8  12       17.39       23.13      2.57 o 
  -2   8  12        0.96        4.20      1.52 o 
  -1   8  12       10.12        8.51      2.00 o 
   0   8  12        8.25        7.67      1.49 o 
   1   8  12       51.93       51.41      3.21 o 
   2   8  12       16.08       14.65      1.73 o 
   3   8  12        0.02       -0.52      1.45 o 
   4   8  12        0.05       -0.36      1.55 o 
   5   8  12        0.00        1.37      1.63 o 
   6   8  12        1.52        5.61      2.73 o 
   7   8  12       10.82       15.54      3.88 o 
  -3   9  12        0.58        0.12      2.06 o 
  -2   9  12        0.34       -0.68      3.17 o 
  -1   9  12        3.47        1.34      1.57 o 
   0   9  12        3.56        3.71      1.29 o 
   1   9  12       24.67       30.02      2.36 o 
   2   9  12       42.09       50.71      4.93 o 
   3   9  12        5.38        4.17      1.73 o 
   4   9  12        0.24        1.62      1.66 o 
   5   9  12        3.08        1.74      4.39 o 
   6   9  12       13.76       14.25      5.54 o 
  -2  10  12       12.07       15.66      2.62 o 
  -1  10  12        1.57        1.19      1.73 o 
   0  10  12        0.02        1.06      1.52 o 
   1  10  12        0.46       -1.00      1.87 o 
   2  10  12       35.43       38.36      3.42 o 
   3  10  12       27.99       36.13      3.35 o 
   4  10  12        6.31        8.00      5.54 o 
   5  10  12       15.50       19.05      5.97 o 
  -3  -6  13        0.17        1.42      2.52 o 
  -2  -6  13        0.66        1.15      2.09 o 
  -1  -6  13        0.08       -1.08      1.42 o 
   0  -6  13        2.18        3.90      1.68 o 
   1  -6  13        0.00        0.75      1.16 o 
   2  -6  13        2.25       -0.16      1.41 o 
  -4  -5  13        0.78        0.14      1.63 o 
  -3  -5  13        1.82        3.64      1.66 o 
  -2  -5  13        0.09       -0.72      2.01 o 
  -1  -5  13        4.05        3.59      1.62 o 
   0  -5  13        2.58        7.61      1.78 o 
   1  -5  13        4.23        4.87      1.62 o 
   2  -5  13        0.72        1.98      1.22 o 
   3  -5  13        0.48       -0.03      1.37 o 
  -5  -4  13        0.99       -0.72      2.01 o 
  -4  -4  13        6.49        5.75      1.73 o 
  -3  -4  13        5.94        7.68      2.73 o 
  -2  -4  13        0.05        0.32      1.35 o 
  -1  -4  13        3.99        3.09      1.47 o 
   0  -4  13       15.85       10.72      1.97 o 
   1  -4  13        6.63        6.26      1.78 o 
   2  -4  13        0.27        0.98      1.16 o 
   3  -4  13        1.35        4.32      2.30 o 
   4  -4  13        1.65       -0.58      2.16 o 
  -6  -3  13        2.92        3.24      1.68 o 
  -5  -3  13        0.46        0.85      1.47 o 
  -4  -3  13        0.03       -1.17      1.17 o 
  -3  -3  13        5.03        5.08      1.40 o 
  -2  -3  13        5.34        6.85      1.76 o 
  -1  -3  13        7.67        6.58      2.01 o 
   0  -3  13        7.41        7.46      1.76 o 
   1  -3  13        5.73        4.83      2.23 o 
   2  -3  13        2.10        2.87      1.22 o 
   3  -3  13        2.64        4.03      2.16 o 
   4  -3  13        2.69        3.02      2.30 o 
   5  -3  13        4.64        5.90      2.73 o 
  -6  -2  13        1.87        4.94      1.82 o 
  -5  -2  13        0.42        2.00      1.52 o 
  -4  -2  13        2.98        3.44      1.57 o 
  -3  -2  13        7.34        8.53      1.78 o 
  -2  -2  13        4.45        5.80      1.33 o 
  -1  -2  13        0.06       -0.70      0.99 o 
   0  -2  13        0.31        0.79      1.01 o 
   1  -2  13        2.03        0.97      1.10 o 
   2  -2  13        5.93        5.25      1.14 o 
   3  -2  13        0.06       -0.89      1.28 o 
   4  -2  13        0.72        2.70      1.62 o 
   5  -2  13        0.94        0.58      2.01 o 
   6  -2  13        0.64        2.59      2.59 o 
  -7  -1  13        0.54        3.13      1.80 o 
  -6  -1  13        4.20        3.79      2.01 o 
  -5  -1  13       10.70       10.02      1.93 o 
  -4  -1  13        8.40        7.37      1.73 o 
  -3  -1  13        3.13        2.93      1.37 o 
  -2  -1  13        0.05       -1.06      1.06 o 
  -1  -1  13       20.55       17.19      1.52 o 
   0  -1  13       12.82       12.93      1.57 o 
   1  -1  13        0.03       -1.41      1.41 o 
   2  -1  13        3.13        3.57      1.49 o 
   3  -1  13        0.16        0.67      1.27 o 
   4  -1  13        5.28        4.44      1.72 o 
   5  -1  13        1.27       -0.86      1.53 o 
   6  -1  13        0.85        0.14      2.59 o 
  -7   0  13        3.80        5.61      1.92 o 
  -6   0  13        7.00        5.06      1.94 o 
  -5   0  13        0.92        1.51      1.52 o 
  -4   0  13        0.22        3.30      1.52 o 
  -3   0  13       35.34       30.15      2.69 o 
  -2   0  13        2.49        3.46      1.47 o 
  -1   0  13       10.71       13.04      1.99 o 
   0   0  13        0.89       -0.45      0.95 o 
   1   0  13       70.80       77.82      3.89 o 
   2   0  13       28.40       24.16      2.52 o 
   3   0  13        0.46        0.93      1.41 o 
   4   0  13       18.40       23.17      2.62 o 
   5   0  13        0.46        3.38      1.68 o 
   6   0  13        1.64        0.51      2.37 o 
   7   0  13        1.13        0.14      1.92 o 
  -7   1  13       12.03        7.90      2.88 o 
  -6   1  13        8.07       10.98      2.29 o 
  -5   1  13        2.49        1.77      1.52 o 
  -4   1  13       13.98       14.80      3.74 o 
  -3   1  13        6.37        5.30      1.62 o 
  -2   1  13        8.10        6.44      1.73 o 
  -1   1  13       52.26       56.16      3.81 o 
   0   1  13        8.57        6.14      1.27 o 
   1   1  13        7.58       13.06      2.03 o 
   2   1  13       76.20       85.48      4.12 o 
   3   1  13       16.33       18.11      2.39 o 
   4   1  13        0.27       -0.54      1.41 o 
   5   1  13        2.28        2.88      1.63 o 
   6   1  13        3.60        5.06      1.88 o 
   7   1  13        0.02       -0.92      1.94 o 
  -7   2  13        1.00        2.26      2.09 o 
  -6   2  13        0.16        1.12      1.62 o 
  -5   2  13        1.82        0.98      1.41 o 
  -4   2  13        0.00       -1.17      1.24 o 
  -3   2  13        1.06        2.93      2.30 o 
  -2   2  13       67.98       64.92      4.75 o 
  -1   2  13       19.36       13.28      1.62 o 
   0   2  13        3.11        1.42      0.87 o 
   1   2  13        6.45        6.82      1.32 o 
   2   2  13        5.72        5.96      1.57 o 
   3   2  13      160.55      189.20      6.60 o 
   4   2  13       35.86       35.87      3.67 o 
   5   2  13        9.62        8.78      1.98 o 
   6   2  13        1.01        2.67      1.76 o 
   7   2  13        1.65        4.06      3.31 o 
  -6   3  13        1.23        2.81      1.93 o 
  -5   3  13       13.31       14.89      2.29 o 
  -4   3  13       47.43       46.89      3.51 o 
  -3   3  13        9.93        9.43      1.93 o 
  -2   3  13       21.35       22.71      2.05 o 
  -1   3  13        9.74        8.66      2.10 o 
   0   3  13       85.59       87.42      2.71 o 
   1   3  13       14.34       11.56      1.52 o 
   2   3  13        1.12        0.90      1.37 o 
   3   3  13       30.76       29.98      3.74 o 
   4   3  13       21.00       27.20      2.80 o 
   5   3  13       29.73       28.07      2.93 o 
   6   3  13        1.34        0.89      2.81 o 
   7   3  13        9.07        7.80      2.27 o 
  -6   4  13        7.33       11.53      2.04 o 
  -5   4  13       12.27       12.41      1.90 o 
  -4   4  13       13.60       17.54      2.04 o 
  -3   4  13       43.65       46.65      3.50 o 
  -2   4  13       25.45       26.96      2.23 o 
  -1   4  13       48.43       49.06      2.37 o 
   0   4  13        1.07        0.41      0.81 o 
   1   4  13       31.93       34.88      4.22 o 
   2   4  13       25.56       27.61      2.12 o 
   3   4  13       15.63       13.62      2.08 o 
   4   4  13      264.84      269.52     12.80 o 
   5   4  13        0.15       -1.41      1.41 o 
   6   4  13       30.41       33.86      3.35 o 
   7   4  13        0.62       -0.14      1.63 o 
  -6   5  13        3.03        2.86      2.04 o 
  -5   5  13       11.92       12.08      2.06 o 
  -4   5  13        0.31       -1.18      1.44 o 
  -3   5  13       10.18        9.43      1.62 o 
  -2   5  13        0.83       -0.32      1.36 o 
  -1   5  13        6.50        4.25      1.06 o 
   0   5  13        0.93        0.92      0.81 o 
   1   5  13        2.05        2.02      0.96 o 
   2   5  13        6.73        7.19      1.25 o 
   3   5  13       12.00        6.61      1.76 o 
   4   5  13       54.83       58.28      3.91 o 
   5   5  13       23.23       25.05      2.83 o 
   6   5  13        7.61        4.72      2.03 o 
   7   5  13       48.13       50.71      4.17 o 
  -5   6  13        0.14        1.68      1.80 o 
  -4   6  13        1.36       -0.62      1.55 o 
  -3   6  13        1.02        1.25      1.98 o 
  -2   6  13        0.07        0.44      1.13 o 
  -1   6  13       14.87       11.73      1.30 o 
   0   6  13       31.75       26.00      2.44 o 
   1   6  13        0.04       -0.88      0.88 o 
   2   6  13       33.96       34.32      2.10 o 
   3   6  13        0.04       -0.99      0.99 o 
   4   6  13        0.02        0.07      1.32 o 
   5   6  13       16.93       12.52      3.02 o 
   6   6  13        3.72        2.59      2.88 o 
   7   6  13        0.27        6.19      3.31 o 
  -4   7  13        6.96        6.92      2.21 o 
  -3   7  13        3.02        2.12      1.78 o 
  -2   7  13        0.04       -1.16      1.16 o 
  -1   7  13        0.02        1.54      1.20 o 
   0   7  13        0.20        0.19      1.06 o 
   1   7  13        4.20        3.84      1.36 o 
   2   7  13        0.26       -0.86      1.05 o 
   3   7  13       47.82       47.92      3.91 o 
   4   7  13        1.85        0.50      1.63 o 
   5   7  13        2.65        1.15      2.30 o 
   6   7  13       21.23       22.30      4.03 o 
   7   7  13        0.06        4.60      3.02 o 
  -4   8  13        2.89        7.06      2.49 o 
  -3   8  13       16.54       24.65      3.21 o 
  -2   8  13        6.87        8.53      1.81 o 
  -1   8  13       13.22       15.28      3.02 o 
   0   8  13       21.48       22.38      2.18 o 
   1   8  13        2.28        1.61      1.25 o 
   2   8  13        0.00        0.42      1.18 o 
   3   8  13        2.76        2.45      1.83 o 
   4   8  13        2.53        7.15      2.13 o 
   5   8  13        2.91        1.58      2.45 o 
   6   8  13       10.89        9.93      3.45 o 
  -2   9  13        1.40        1.06      1.68 o 
  -1   9  13        0.02        0.73      1.54 o 
   0   9  13        8.57       14.68      1.87 o 
   1   9  13       18.01       20.55      3.60 o 
   2   9  13        0.84        0.49      1.25 o 
   3   9  13        0.44        5.55      2.04 o 
   4   9  13        2.17        4.07      1.98 o 
   5   9  13        2.15        3.18      2.04 o 
  -1  10  13        0.38       -1.73      1.73 o 
   0  10  13       11.05        8.98      2.28 o 
   1  10  13       21.47       22.11      2.90 o 
   2  10  13        2.45        1.42      1.72 o 
   3  10  13        5.16        6.89      2.18 o 
   4  10  13       16.31       17.12      3.60 o 
  -3  -5  14        0.10       -0.72      1.87 o 
  -2  -5  14        2.37        4.14      1.68 o 
  -1  -5  14        3.64        5.32      1.73 o 
   0  -5  14        6.22        8.58      1.92 o 
   1  -5  14        1.94        1.74      2.81 o 
   2  -5  14        3.02        3.31      2.30 o 
  -4  -4  14        4.31        4.60      2.59 o 
  -3  -4  14        7.42        3.88      2.30 o 
  -2  -4  14        3.22        1.44      2.01 o 
  -1  -4  14        0.22        1.42      1.52 o 
   0  -4  14        1.19        1.63      1.47 o 
   1  -4  14        4.40        5.66      1.82 o 
   2  -4  14        1.45        1.15      2.16 o 
   3  -4  14        0.85       -0.43      2.16 o 
  -5  -3  14        0.53        1.60      1.80 o 
  -4  -3  14        0.41       -0.99      1.94 o 
  -3  -3  14        5.65        5.64      1.78 o 
  -2  -3  14        0.98        1.73      2.01 o 
  -1  -3  14        0.81        3.88      2.16 o 
   1  -3  14        0.35       -1.73      1.73 o 
   2  -3  14        2.08        4.89      2.45 o 
   3  -3  14        4.62        5.75      2.45 o 
   4  -3  14        1.73        4.75      2.59 o 
  -6  -2  14        0.30       -1.29      2.01 o 
  -5  -2  14        0.17       -1.43      1.80 o 
  -4  -2  14        0.39       -0.48      2.37 o 
  -3  -2  14        3.11        3.81      1.62 o 
  -2  -2  14        2.65        2.88      1.53 o 
  -1  -2  14       10.77       13.12      2.17 o 
   0  -2  14       14.62       11.49      2.03 o 
   1  -2  14        0.00        0.04      1.41 o 
   2  -2  14        7.79        4.37      1.66 o 
   3  -2  14        0.43        3.02      2.16 o 
   4  -2  14        1.08        0.86      2.01 o 
   5  -2  14        0.05       -2.01      2.01 o 
  -6  -1  14        3.09        5.64      3.88 o 
  -5  -1  14        0.89        4.43      1.78 o 
  -4  -1  14        4.04        3.14      1.68 o 
  -3  -1  14        2.03        3.10      1.57 o 
  -2  -1  14        0.98       -0.40      2.16 o 
  -1  -1  14        0.41        1.19      1.70 o 
   0  -1  14        0.38        0.00      1.32 o 
   1  -1  14        1.93        2.46      1.52 o 
   2  -1  14        4.10        3.47      1.62 o 
   3  -1  14        3.78        5.62      1.78 o 
   4  -1  14        0.11       -0.22      1.55 o 
   5  -1  14        7.02       12.07      2.38 o 
   6  -1  14        0.55        1.44      2.59 o 
  -6   0  14        4.48        3.30      1.88 o 
  -5   0  14        0.46        1.77      1.57 o 
  -4   0  14       10.77       12.31      2.13 o 
  -3   0  14        1.88       -0.50      1.27 o 
  -2   0  14        0.22       -1.17      1.17 o 
  -1   0  14        0.05       -0.76      1.01 o 
   0   0  14        0.17        0.03      1.37 o 
   1   0  14        1.17       -0.57      1.94 o 
   2   0  14        0.47        2.13      1.41 o 
   3   0  14        0.42        1.19      1.47 o 
   4   0  14        0.54        0.91      1.57 o 
   5   0  14        5.36        4.69      1.92 o 
   6   0  14        0.05        1.47      1.82 o 
  -6   1  14        1.16        2.25      1.78 o 
  -5   1  14        0.80        1.37      1.63 o 
  -4   1  14        1.65       -0.40      1.37 o 
  -3   1  14        2.18        2.07      1.52 o 
  -2   1  14        1.61       -0.93      1.14 o 
  -1   1  14        0.07        0.67      1.06 o 
   0   1  14       15.25       16.33      1.79 o 
   1   1  14       19.11       16.38      2.23 o 
   2   1  14       12.99       10.86      2.03 o 
   3   1  14        3.58        4.21      2.59 o 
   4   1  14        0.06       -1.07      1.38 o 
   5   1  14        0.51       -0.14      2.16 o 
   6   1  14        0.01       -1.35      1.35 o 
   7   1  14        4.22       -1.29      2.88 o 
  -6   2  14       11.11       13.29      4.03 o 
  -5   2  14        0.00        1.75      1.55 o 
  -4   2  14        0.00        0.05      1.41 o 
  -3   2  14       84.51       84.75      8.99 o 
  -2   2  14        0.32        0.59      1.27 o 
  -1   2  14        2.56        2.18      1.21 o 
   0   2  14        3.50        2.22      1.16 o 
   1   2  14       32.33       34.09      2.43 o 
   2   2  14        4.49        3.65      1.66 o 
   3   2  14        4.06        1.95      1.57 o 
   4   2  14        0.60       -0.19      1.94 o 
   5   2  14        6.45        3.57      2.01 o 
   6   2  14        0.04        0.76      1.82 o 
   7   2  14        0.02        1.44      1.83 o 
  -6   3  14        0.52        3.29      2.85 o 
  -5   3  14       11.01       15.34      2.48 o 
  -4   3  14        5.76        3.74      1.73 o 
  -3   3  14       11.55       13.76      1.91 o 
  -2   3  14       92.59      105.32      3.85 o 
  -1   3  14        1.73       -0.84      0.84 o 
   0   3  14       24.76       31.63      3.52 o 
   1   3  14        0.65        0.71      1.13 o 
   2   3  14       21.19       25.26      2.74 o 
   3   3  14        6.01        5.93      1.94 o 
   4   3  14        8.81        8.88      2.03 o 
   5   3  14        2.42        5.61      2.45 o 
   6   3  14        1.27        0.74      1.72 o 
   7   3  14        6.78        0.98      4.32 o 
  -5   4  14       42.23       55.27      3.56 o 
  -4   4  14        8.71       10.22      2.20 o 
  -3   4  14        0.29       -0.99      1.18 o 
  -2   4  14       13.82       13.35      1.77 o 
  -1   4  14        0.75       -0.37      1.29 o 
   0   4  14        0.63        0.78      1.21 o 
   1   4  14       51.95       47.59      4.91 o 
   2   4  14        2.96        4.04      1.94 o 
   3   4  14       36.53       37.55      3.24 o 
   4   4  14       48.94       44.85      4.53 o 
   5   4  14        2.52        1.41      1.68 o 
   6   4  14       12.56       12.81      2.59 o 
   7   4  14        0.19        0.80      2.59 o 
  -5   5  14        0.41       -0.41      1.50 o 
  -4   5  14        0.06        1.06      1.35 o 
  -3   5  14       13.39       19.01      2.07 o 
  -2   5  14        0.02       -0.37      1.05 o 
  -1   5  14        0.49        0.40      0.94 o 
   0   5  14        0.28        0.06      1.20 o 
   1   5  14       37.21       36.36      2.48 o 
   2   5  14        0.04       -0.53      1.04 o 
   3   5  14        2.96        3.79      2.59 o 
   4   5  14       56.58       53.06      3.85 o 
   5   5  14        4.91        5.97      3.02 o 
   6   5  14       17.64       21.03      5.25 o 
   7   5  14       17.79       20.72      4.60 o 
  -5   6  14        0.06       -2.16      2.16 o 
  -4   6  14        6.18        7.79      2.27 o 
  -3   6  14        0.00        0.04      1.62 o 
  -2   6  14        3.50        2.43      1.29 o 
  -1   6  14       19.72       19.79      1.89 o 
   0   6  14        3.48        4.46      1.33 o 
   1   6  14       25.24       28.69      2.26 o 
   2   6  14       37.50       36.65      2.54 o 
   3   6  14        0.32        1.05      1.52 o 
   4   6  14       20.10       20.86      4.03 o 
   5   6  14        0.14        2.01      2.45 o 
   6   6  14        2.34        0.72      2.73 o 
  -4   7  14        0.22       -0.31      1.73 o 
  -3   7  14        0.10        0.94      2.45 o 
  -2   7  14        2.65        5.11      1.86 o 
  -1   7  14        0.25        0.32      1.45 o 
   0   7  14       11.30       11.66      3.02 o 
   1   7  14       12.98       12.94      2.14 o 
   2   7  14        0.21       -0.68      1.38 o 
   3   7  14        8.20        9.64      3.02 o 
   4   7  14        0.15        4.60      2.59 o 
   5   7  14        3.52        1.73      2.45 o 
   6   7  14        3.24        2.16      2.73 o 
  -3   8  14       18.70       18.47      2.90 o 
  -2   8  14        4.71        9.08      2.21 o 
  -1   8  14        0.01       -0.29      2.01 o 
   0   8  14        1.19        1.84      1.33 o 
   1   8  14        0.41       -1.16      1.16 o 
   2   8  14        2.21        2.50      1.35 o 
   3   8  14        0.00        0.86      2.45 o 
   4   8  14       10.09       12.52      3.31 o 
   5   8  14        0.27        0.43      2.45 o 
  -1   9  14        2.53        2.01      2.30 o 
   0   9  14        3.07        2.19      1.35 o 
   1   9  14        6.84        5.80      1.61 o 
   2   9  14        0.01       -0.80      1.21 o 
   3   9  14        6.13        4.20      2.81 o 
   4   9  14       10.76        7.19      2.73 o 
  -3  -4  15        0.14        2.88      2.45 o 
  -2  -4  15        0.07       -0.29      2.01 o 
  -1  -4  15        1.04        1.44      2.30 o 
   0  -4  15        0.07       -1.15      2.01 o 
   1  -4  15        3.29        5.75      2.73 o 
   2  -4  15        0.00        2.88      2.45 o 
  -4  -3  15        3.54        8.48      2.08 o 
  -3  -3  15        1.88        3.31      2.30 o 
  -2  -3  15        0.36        0.29      2.01 o 
  -1  -3  15        2.14        3.74      2.16 o 
   0  -3  15        1.24        1.01      2.16 o 
   1  -3  15        3.72        0.43      2.16 o 
   2  -3  15        0.29       -1.87      1.87 o 
   3  -3  15        0.84        1.01      2.45 o 
  -5  -2  15        0.37        2.88      2.45 o 
  -4  -2  15        0.03        1.19      2.59 o 
  -3  -2  15        6.25        6.37      3.09 o 
  -2  -2  15       16.10       18.70      3.45 o 
  -1  -2  15        1.94        3.74      2.30 o 
   0  -2  15        1.81        1.29      2.01 o 
   1  -2  15        4.18        1.29      2.16 o 
   2  -2  15        0.61        0.29      2.01 o 
   3  -2  15        0.92        1.29      2.30 o 
   4  -2  15        2.49        1.73      2.59 o 
  -5  -1  15        0.04       -0.47      1.37 o 
  -4  -1  15        1.41        1.78      1.52 o 
  -3  -1  15        1.17        2.08      1.62 o 
  -2  -1  15        0.71        0.86      1.41 o 
  -1  -1  15        9.93       11.21      2.13 o 
   0  -1  15        7.57       10.29      2.00 o 
   1  -1  15       16.88       17.48      2.44 o 
   2  -1  15        0.59        0.22      1.42 o 
   3  -1  15        0.49        2.69      1.69 o 
   4  -1  15        6.29       10.50      2.29 o 
   5  -1  15        0.92        0.72      2.45 o 
  -5   0  15        2.86        2.08      1.68 o 
  -4   0  15        0.08       -0.78      1.44 o 
  -3   0  15        0.09       -1.33      1.37 o 
  -2   0  15        0.18        2.47      1.73 o 
  -1   0  15        1.49        2.33      1.29 o 
   0   0  15        1.43        0.29      1.42 o 
   1   0  15        0.89       -1.31      1.31 o 
   2   0  15        2.43        3.59      1.68 o 
   3   0  15        1.00        0.61      1.68 o 
   4   0  15        2.71        4.24      1.93 o 
   5   0  15        1.21       -0.26      1.83 o 
  -5   1  15        0.36        2.12      1.94 o 
  -4   1  15        0.45       -0.41      2.37 o 
  -3   1  15        0.15       -0.11      1.35 o 
  -2   1  15        0.35        1.87      1.42 o 
  -1   1  15        0.54       -1.00      1.29 o 
   0   1  15       18.36       17.29      1.86 o 
   1   1  15        2.19        1.71      1.62 o 
   2   1  15        0.08        0.36      1.49 o 
   3   1  15        3.98        4.78      1.86 o 
   4   1  15        0.17        0.43      1.52 o 
   5   1  15        0.05        0.78      1.80 o 
   6   1  15        0.40       -0.86      1.92 o 
  -5   2  15        4.57        2.32      1.92 o 
  -4   2  15        9.63        8.38      2.03 o 
  -3   2  15       48.26       51.63      4.68 o 
  -2   2  15        0.17       -1.22      1.22 o 
  -1   2  15        1.42       -0.25      1.08 o 
   0   2  15        5.93        3.95      1.37 o 
   1   2  15        0.73       -1.80      2.09 o 
   2   2  15       10.04        9.37      2.04 o 
   3   2  15        0.10       -1.44      1.44 o 
   4   2  15       10.04        9.60      2.17 o 
   5   2  15        0.22        3.27      1.82 o 
   6   2  15        0.10        0.03      1.78 o 
  -5   3  15        0.81        1.38      1.48 o 
  -4   3  15        0.25       -0.64      1.31 o 
  -3   3  15       27.23       32.37      2.65 o 
  -2   3  15       31.37       28.98      2.46 o 
  -1   3  15        3.00        3.43      1.39 o 
   0   3  15       31.69       27.20      2.61 o 
   1   3  15        7.85        6.39      1.82 o 
   2   3  15       18.26       21.41      2.74 o 
   3   3  15       10.01       10.24      2.08 o 
   4   3  15        0.25        1.87      1.73 o 
   5   3  15       22.78       25.90      4.17 o 
   6   3  15        0.22       -2.59      2.59 o 
  -5   4  15        5.87        7.31      1.89 o 
  -4   4  15        1.44        1.27      1.36 o 
  -3   4  15        1.03        0.85      1.35 o 
  -2   4  15        0.53       -0.17      1.16 o 
  -1   4  15        1.62        1.01      1.46 o 
   0   4  15        1.10        1.78      1.23 o 
   1   4  15        7.58        6.04      1.49 o 
   2   4  15        4.09        4.81      1.80 o 
   3   4  15       34.97       37.11      4.24 o 
   4   4  15        0.01        0.87      1.72 o 
   5   4  15       16.25       15.46      3.96 o 
   6   4  15        8.34        6.09      2.17 o 
  -4   5  15       22.59       27.78      2.68 o 
  -3   5  15        3.24        6.51      1.63 o 
  -2   5  15        2.19        2.39      1.78 o 
  -1   5  15        0.62        2.51      1.30 o 
   0   5  15       17.44       14.90      1.88 o 
   1   5  15       39.52       40.75      4.57 o 
   2   5  15        4.70        3.17      1.37 o 
   3   5  15       12.06        9.71      2.59 o 
   4   5  15       21.87       24.87      2.95 o 
   5   5  15        6.36        4.10      2.52 o 
   6   5  15       35.50       36.84      3.67 o 
  -4   6  15        0.42       -1.59      1.59 o 
  -3   6  15        3.98        6.91      2.07 o 
  -2   6  15        1.08        1.11      1.54 o 
  -1   6  15        0.25        1.94      1.57 o 
   0   6  15       11.87       12.03      1.76 o 
   1   6  15       10.30       10.63      1.69 o 
   2   6  15        0.26        1.80      1.28 o 
   3   6  15        2.06        3.02      2.59 o 
   4   6  15       21.95       15.39      3.74 o 
   5   6  15        0.04       -2.16      2.30 o 
   6   6  15       15.80       19.57      4.32 o 
  -3   7  15       19.52       20.75      3.00 o 
  -2   7  15        0.17        2.57      1.76 o 
  -1   7  15        1.94        1.73      2.16 o 
   0   7  15       13.14        9.84      2.08 o 
   1   7  15        0.80       -0.71      1.31 o 
   2   7  15        3.68        2.24      2.16 o 
   3   7  15        0.14       -0.72      2.30 o 
   4   7  15        0.39       -0.43      2.45 o 
   5   7  15        0.31       -1.29      2.45 o 
  -2   8  15        2.80        6.01      2.04 o 
  -1   8  15        0.71        4.03      2.59 o 
   0   8  15        1.71       -0.12      1.57 o 
   1   8  15        1.85        1.50      1.55 o 
   2   8  15        0.16       -0.29      1.53 o 
   3   8  15        8.54        7.77      3.17 o 
   4   8  15        0.91        0.29      2.59 o 
   0   9  15        0.53        0.86      2.16 o 
   1   9  15        2.19        4.94      1.86 o 
   2   9  15        0.56       -0.05      1.52 o 
  -2  -3  16        0.49        1.29      2.30 o 
  -1  -3  16        0.09       -1.29      2.01 o 
   0  -3  16        0.57        0.14      2.30 o 
   1  -3  16       11.24        8.34      3.02 o 
  -3  -2  16        0.02       -0.13      1.62 o 
  -2  -2  16        1.85        6.62      2.73 o 
  -1  -2  16        4.25        2.30      2.30 o 
   0  -2  16        0.09       -0.58      2.16 o 
   1  -2  16        2.81        0.43      2.01 o 
   2  -2  16        0.00       -1.58      1.58 o 
   3  -2  16        9.98        7.91      3.02 o 
  -4  -1  16        1.93        0.29      1.66 o 
  -3  -1  16        2.55        4.79      1.76 o 
  -2  -1  16        0.14        0.36      1.47 o 
  -1  -1  16        0.87        3.98      1.80 o 
   0  -1  16        0.17       -0.32      2.95 o 
   1  -1  16        6.51        5.97      2.73 o 
   2  -1  16        2.79        4.18      1.90 o 
   3  -1  16        0.79        1.58      2.45 o 
   4  -1  16        8.37       13.38      3.45 o 
  -4   0  16        2.38        6.90      2.17 o 
  -3   0  16        0.10       -0.17      2.52 o 
  -2   0  16        0.22       -1.24      1.24 o 
  -1   0  16        0.59        0.11      1.21 o 
   0   0  16        4.21        3.08      1.86 o 
   1   0  16        2.12        2.03      1.76 o 
   2   0  16        0.05        2.31      1.76 o 
   3   0  16        0.33        0.52      1.73 o 
   4   0  16        0.28       -1.55      1.80 o 
  -4   1  16        0.31        0.86      1.83 o 
  -3   1  16        9.37       17.69      2.64 o 
  -2   1  16        2.75        3.48      1.68 o 
  -1   1  16        1.12        0.48      1.78 o 
   0   1  16        1.55        2.28      1.35 o 
   1   1  16        1.06        0.41      1.55 o 
   2   1  16        0.02       -0.51      1.57 o 
   3   1  16        9.19       11.44      2.35 o 
   4   1  16        1.48        5.50      2.13 o 
   5   1  16        0.36       -0.56      3.74 o 
  -4   2  16        6.42        4.20      1.88 o 
  -3   2  16       10.74       15.27      2.44 o 
  -2   2  16        1.16        2.43      1.68 o 
  -1   2  16        1.06       -0.97      1.16 o 
   0   2  16        1.38        0.32      1.25 o 
   1   2  16        2.32        3.46      1.82 o 
   2   2  16        0.66        0.11      1.57 o 
   3   2  16        1.41        1.48      1.62 o 
   4   2  16        0.89        0.10      1.80 o 
   5   2  16        0.19       -0.57      1.90 o 
  -4   3  16        0.50        0.94      2.49 o 
  -3   3  16       36.68       39.86      3.02 o 
  -2   3  16        3.16        3.55      1.78 o 
  -1   3  16        9.74        9.16      2.09 o 
   0   3  16        0.15       -1.08      1.08 o 
   1   3  16        9.05       13.84      1.92 o 
   2   3  16        1.79        3.59      1.78 o 
   3   3  16        1.00        0.54      1.68 o 
   4   3  16       27.96       30.17      3.60 o 
   5   3  16       12.81        9.91      3.17 o 
  -4   4  16        0.69        1.21      1.55 o 
  -3   4  16        6.89        7.08      1.75 o 
  -2   4  16        1.92        1.19      1.55 o 
  -1   4  16        9.73        9.43      1.74 o 
   0   4  16        5.88        5.54      1.46 o 
   1   4  16        0.14       -0.70      1.23 o 
   2   4  16        2.59        1.71      3.45 o 
   3   4  16        2.90        3.92      1.86 o 
   4   4  16        1.33        1.56      1.92 o 
   5   4  16        5.86        7.67      2.35 o 
  -3   5  16       10.19       10.90      2.16 o 
  -2   5  16        1.05        1.00      1.62 o 
  -1   5  16        0.26       -1.16      1.16 o 
   0   5  16       37.50       30.77      2.54 o 
   1   5  16        8.49        8.58      1.62 o 
   2   5  16        0.92        0.36      1.57 o 
   3   5  16        5.52        4.93      2.23 o 
   4   5  16        1.44        1.58      1.78 o 
   5   5  16        0.26        0.03      1.88 o 
  -3   6  16        0.73        3.54      1.92 o 
  -2   6  16        0.51        0.43      2.30 o 
  -1   6  16        2.42        2.16      2.45 o 
   0   6  16        0.54       -0.59      1.49 o 
   1   6  16        0.64        0.44      1.47 o 
   2   6  16       10.20        9.55      2.23 o 
   3   6  16       47.12       46.62      5.75 o 
   4   6  16        0.83        0.72      2.59 o 
  -2   7  16        0.30       -2.01      2.01 o 
  -1   7  16        4.15        5.90      2.73 o 
   0   7  16        2.02        3.67      1.78 o 
   1   7  16        0.13       -1.00      1.45 o 
   2   7  16        8.04       10.58      2.23 o 
   3   7  16        0.80       -0.86      2.59 o 
   4   7  16        0.66        4.17      3.17 o 
   0   8  16        3.69        4.76      1.94 o 
   1   8  16        0.23       -1.52      1.52 o 
   2   8  16        1.32        4.49      3.09 o 
  -2  -1  17        2.03        0.11      1.68 o 
  -1  -1  17        1.71        1.87      2.30 o 
   0  -1  17        2.82        1.29      2.59 o 
   1  -1  17        0.82       -0.58      2.16 o 
   2  -1  17        1.56        2.59      2.59 o 
  -3   0  17        1.85        2.88      2.73 o 
  -2   0  17        0.54        0.36      1.53 o 
  -1   0  17        4.99        8.32      2.21 o 
   0   0  17        0.22        2.34      1.73 o 
   1   0  17        9.26       11.97      2.49 o 
   2   0  17        0.18        1.78      1.76 o 
   3   0  17        0.75        1.48      1.98 o 
  -3   1  17       13.65       20.28      3.02 o 
  -2   1  17        2.12        2.45      2.45 o 
  -1   1  17        0.15       -1.22      1.22 o 
   0   1  17        5.73        6.32      2.07 o 
   1   1  17        0.93        3.95      1.86 o 
   2   1  17       10.75       10.12      2.38 o 
   3   1  17        1.51       -0.02      1.94 o 
  -3   2  17        0.00       -0.66      1.78 o 
  -2   2  17       22.63       20.83      4.53 o 
  -1   2  17        2.36       -0.43      1.43 o 
   0   2  17        0.53        0.45      1.35 o 
   1   2  17        6.85        8.90      2.33 o 
   2   2  17       12.08       12.73      2.52 o 
   3   2  17        0.46        1.37      1.88 o 
   4   2  17        0.42       -0.33      4.89 o 
  -3   3  17        3.74        4.31      3.17 o 
  -2   3  17        0.05        0.29      1.66 o 
  -1   3  17        0.64       -0.90      1.18 o 
   0   3  17        0.65        0.43      1.90 o 
   1   3  17        5.31        6.49      3.88 o 
   2   3  17        2.14       -0.65      1.76 o 
   3   3  17        9.76       10.28      4.68 o 
   4   3  17       11.34       10.76      2.66 o 
  -2   4  17        1.57       -0.24      1.66 o 
  -1   4  17        0.15        0.83      1.41 o 
   0   4  17        1.36       -0.40      1.29 o 
   1   4  17        1.48       -0.75      1.27 o 
   2   4  17        0.57       -0.07      1.83 o 
   3   4  17        0.04       -0.53      1.78 o 
   4   4  17       19.82       26.21      3.67 o 
  -2   5  17        1.07        4.10      2.88 o 
  -1   5  17        2.36        2.57      1.55 o 
   0   5  17        0.16       -1.31      1.31 o 
   1   5  17        4.34        5.62      1.63 o 
   2   5  17        1.08        1.03      1.86 o 
   3   5  17        0.12        0.37      1.86 o 
  -1   6  17        0.15        1.73      2.45 o 
   0   6  17        0.42        0.93      1.68 o 
   1   6  17        5.80        7.64      4.82 o 
   2   6  17        0.01        2.01      2.59 o 
   3   6  17        7.37        3.45      3.17 o 
   0   1  18        0.00        2.73      3.31 o 
   1   1  18        2.04        5.61      3.45 o 
  -1   2  18        2.44        2.91      1.97 o 
   0   2  18        7.08        7.67      2.33 o 
   1   2  18        0.06        1.18      1.86 o 
   2   2  18        1.57        3.74      3.17 o 
  -1   3  18        7.46       12.63      2.59 o 
   0   3  18        1.34        3.09      2.56 o 
   1   3  18        5.13        8.27      2.38 o 
   2   3  18        2.98        6.76      3.45 o 
   0   4  18        7.23       12.60      2.04 o 
   1   4  18        2.00        0.05      1.82 o 
                                                 
